# Supplementary material for: Cervical cancer management in Zimbabwe (2019–2020)
Source: PLoS One. 2022 Sep 21;17(9):e0274884. doi: 10.1371/journal.pone.0274884 (PMC9491541; doi:10.1371/journal.pone.0274884)
Supplement: S2 File — (XLSX) [file pone.0274884.s002.xlsx]

## Sheet: Trim spaces1
OCCUPATION	MARRIAGE	EDUCATION	RESIDENCE	DISTANCE	RES AREA	RELIGION	DISEASE/ CONDITION	CONDITION	DATE OF DIAGNOSIS	DATE CENSORING	SURVIVAL TIME	HIV STATUS	MULTIPARITY	CONTRACEPTION USE	Q2.	Q3A	Q3B	Q4.	Q5.	Q6A.	Q6B.	Q6C	Q7A	Q7B	Q7C	Q7D	Q7E	Q8.	Q8A	Q8B	Q8C	Q8D	Q9A	Q9B	Q10A	Q10B1	Q10B2	Q10B3	Q10B4	Q10B5	Q10B6	Q11A	Q11B	Q11C	Q11D	Q12A	Q12B	Q13C	Q13D
Administrator	3	3	1	12	donnyview	1	1	HIV	12=18	No response	No response	positive	2	1	2	2	No response	4	9	1	1	general body weakness	morphine and paracetamol	2	N/A	daughter	financial	paracetamol, cisplatin, paditaxel, morphine	2	N/A	1	side pains, constipation	1	heavy bleeding, painful and swollen lt lower limb	1	1	1	No response	1	1	No response	cancer of the cervix	immunosuppression and unprotected sex	by having routine screening	seek medical attention early	2	N/A	1	prayers are powerful especially in terms of stress, pain and bleeding
carpenter	1	2	1	266	sakubva	1	1	HIV	12=18	6=20	18	positive	3	1	2	2	No response	2	3	1	1	nausea and vomiting	paracetamol	1	side pains	sister children	financial	cisplatin, neupogen, ferrous sulphate and folic acid, ciprofloxacin, metochlopromide	2	N/A	1	mucotisis, nausea and vomiting, anaemia, renal failure, loss of appetite	1	vaginal candidiasis	1	1	No response	1	1	1	No response	cancer of the cervix	infection	routine cancer screening	seek medical attention early	1	natural foods	1	above all there is God, at first I was in denial but through prayers I end up accepting the diagnosis
cashier	2	2	1	28	chitungwiza	1	1	HBP	3=18	3=20	24	negative	2	1	2	2	No response	3	3	1	1	expensiveness of drugs	tramadol	1	back ache	family	financial	cisplain, metronidazole, ciprofenac, ferrous sulphate, folic acid	2	No response	1	hair loss, dizziness	1	legs, abdominal and backache, loss of appetite	1	No response	No response	No response	1	No response	No response	it needs good hygiene	poor hygiene, early sexual activity	screening	you should seek medical attention quickly and the disease is treatable	1	traditional healer	No response	No response
commercial sex worker	2	2	1	18	hatcliff	1	2	N/A	2=19	4=20	14	negative	0	1	2	2	No response	3	2	1	1	nausea and vomiting, alopecia, general body weakness	morphine	1	severe back ache and side pains	friends	financial	cisplatin, paclitaxel liquid paraffin, miconazole oral gel	2	N/A	1	mucostis, constipatio, nausea and vomiting, oral thrush, general body weakness	1	severe vaginal bleeding	2	N/A	No response	No response	No response	No response	No response	cancer of the cervix	prostitution and vaginal douching	avoid vaginal douching and use protected sex	not to stress herself and to comply with doctors ordersN/A Do not default treatment	1	low fat diet and use of alovera products	1	I used to bleed, but when I started to bleed I pray to God and bleeding will start to flow low
counselor	1	3	1	10	mt pleasant	1	1	HIV	1=19	8=20	19	positive	6	1	2	1	1	2	3	1	1	nausea and vomiting, anaemia	morphine	1	severe chest pains and backache	husband	financial	cisplatin, paditaxel, amtriputaline, metochlopromide, liquid paraffin, ciprofloxacin	2	N/A	1	peripheral neuropathy, anaemia, alopecia, loss of appetite, constipation, renal failure, nausea and vomiting	1	difficulty in breathing	1	No response	No response	1	1	1	No response	cancer of the cervix	immunosuppression	routine cancer screening and good sexual behaviour	seek medical attention early	1	low fat and low sugar diet	1	only God is guiding me to push forward for whatever I want for the treatment of cancer I first prayed to him and he is my provider
engineer	1	3	1	290	mutare	1	1	HIV	5=19	6=20	11	positive	4	1	2	1	1	1	1	1	1	nausea and vomiting	tramadol	1	side pains and lower abdominal pain	husband	financial	cisplatin, neupogen, ferrous sulphate and folic acid, ciprofloxacin, doxy	2	N/A	1	nausea and vomiting, anaemia, loss of appetite, renal failure, titnitus, dyspnoe	1	renal failure	1	1	No response	1	1	1	No response	cancer of the cervix	infection	have routine cervical cancer screening	seek medical attention early	1	low fat and low sugar diet	1	God is always with me from day of diagnosis up to now
farm worker	1	1	1	93	banket	1	1	HIV	1=20	2=20	2	positive	7	1	2	2	No response	4	2	2	No response	No response	morphine	1	back pain, abdominal pain	owner of farm	financial	ibrofen, metronidicle, doxychlere	2	No response	1	not relieving pain	1	back pain and abdominal pain	1	No response	No response	No response	1	No response	No response	bleeding is a symptom of cervical cancer	don’t know	don’t know	to go for treatment	2	No response	1	pain relief
farm worker	1	1	2	93	banket	1	2	No response	11=19	3=20	4	negative	4	1	2	2	No response	4	4	2	No response	No response	paracetamol	1	back pain	self	No response	mtronidazole, ciprofloxacan, doxycylin, ferrous sulphate, folic acid	2	No response	2	No response	1	bleeding	1	No response	No response	No response	1	No response	No response	bleeding is a symptom	don’t know	don’t know	no advice	1	traditional medicines	1	God is the one helping me I have never received any treatment since last year
general hand	1	2	1	10	kambuzuma	1	1	RVI	12=18	No response	No response	positive	3	1	2	2	No response	2	6	1	1	loss of appetite and general body weakness	morphine and paracetamol	2	N/A	husband	financial	paracetamol, morphine, cisplatin, liquid paraffin, tenolom E	1	couldn’t manage to buy	1	nausea, vomiting, diarrhoea, general body weakness	1	tiredness, painful joints	1	No response	1	No response	1	1	No response	cancer of the cervix	unprotected sex	protected sex	don’t waste time consulting non health proffessionals, seek medical attention early	1	diet control	2	when in pain or bleeding if you pray the almighty will interven and you will start to feel better
hairdresser	1	3	2	282	zimunya	1	1	HBP/ HIV	3=19	No response	No response	positive	4	1	2	1	1	1	4	1	1	nausea, vomiting, diarrhoea, loss of appetite	paracetamol	2	N/A	husband	financial	cisplatin, paracetamol, metochlopromide	2	N/A	1	nausea, vomiting, diarrhoea, loss of appetite, general body malaise	2	N/A	1	No response	No response	No response	1	1	No response	it is the cancer of the cervix found in females	Human Papiloma Virus	protected sex	seek for medical attention as soon as possible	1	diet control	1	God will assist health professionals to know the exactly management of your condition, if you have faith in him
hairdresser	1	2	2	38	mazowe	1	1	HIV	5=19	6=20	13	positive	3	1	2	2	No response	1	1	1	1	nausea and vomiting, anaemia	paracetamol	2	N/A	husband	financial	cisplatin, ciprofoxacin, metochlopromide, ferrous sulphate and folic acid, magnesium sulphate and potassium chloride, neupogen	2	N/A	1	tinitus, renal failure, nausea and vomiting, loss of wt and appetite	1	unbearable lower abdominal pain	1	1	1	1	1	1	No response	cancer of the cervix	early endulging in sexual intercourse	good sexual behaviour	seek medical attention early without deay because cervical cancer spreads very fast	1	black jack	1	all God is with me in my sufferingN/A For everything I asked her, she will provide
hairdresser	2	2	1	15	marimba	1	1	HIV	5=19	6=20	13	positive	1	1	2	2	No response	2	1	1	1	nausea and vomiting, anaemia	paracetamol	1	side pain	mother	financial	cisplatin, metochlopromide, ciprofloxacin, diazepam, neupogen	2	N/A	1	anaemia, nausea and vomiting mucotis, vaginal candidiasis, renal failure, loss of weight and appetite, tinitus, thrombocytopenia	1	shorstness of breath	1	1	No response	1	No response	1	No response	cancer of the cervix	multiple sexual partners and early sexual intercourse	good sexual behaviour	accept the condition and seek medical attention early	1	low sugar diet	1	God is my healer
hairdresser	1	2	1	23	budiriro	1	1	HIV	4=18	6=20	26	positive	3	1	2	1	1	1	3	1	1	nausea and vomiting, anaemia	paracetamol	1	lower abdominal pain	husband	financial	cisplatin, neupogen, ferrous sulphate and folic acid, metochlopromide, fluconazole, ciprofloxacin	2	N/A	1	nausea and vomiting, renal failure, mucositis, tinitus, loss of appetite and loss of weight, headache, vaginal candidiasis	1	lower abdominal pain	1	No response	No response	1	1	1	No response	cancer of the cervix	infection	good sexual behaviour	accept the condition and seek medical attention early	1	low sugar and low fat diet	1	during my time of treatment I surrender everything to him and the treatment was following smoothly
hairdresser	1	2	1	10	greendale	1	1	HIV	4=20	7=20	3	positive	2	1	2	2	No response	2	1	1	1	nausea and vomiting	morphine	1	side pains	husband	financial	cisplatin, paditaxel, liquid paraffin, metochlopromide	2	N/A	1	nausea and vomiting, anaemia, loss of appetite, constipation and mucositis	1	renal failure	1	No response	No response	No response	1	1	No response	cancer of the cervix	infection	having routine cancer screening	seek medical attention early	1	black jack	1	only God will pave my way forward
hairdresser	1	2	1	17	mufakose	1	1	HIV	4=20	7=20	3	positive	2	1	2	2	No response	2	1	1	1	nausea and vomiting	paracetamol and codaine sulphate	1	severe side pains	husband	financial	carboplatin, paditaxel, amtripytaline, neupogen, metochlopromide, ciprofloxacin	1	expensive drugs	1	alopecia, anaemia, nausea and vomiting, peripheral neuropathy, thromocytopenia and loss of appetite	1	chest tightness	1	1	No response	No response	1	1	No response	cancer of the cervix	early endulging in sexual intercourse	avoid early sexual intercourse	accept the condition and seek medical attention early	1	low sugar diet	1	only God will make my way
hairdresser	1	2	1	48	donview	1	1	HIV	6=20	7=20	1	positive	3	1	2	1	1	1	1	1	1	nausea and vomiting	paracetamol	2	N/A	husband	financial	cisplatin (pre-surgary), metochlopromide, magnesium sulphate, potasium chloride	2	N/A	1	nausea and vomiting and general body weakness	1	fowl smelling discharge	2	No response	No response	No response	No response	No response	N/A	abnormal growth of the cervical cells	Human Papiloma Virus	have good sexual behaviour and conduct routine cervical cancer screening	accept diagnosis and seek medical attention early	2	N/A	1	with this economy from the day I was diagnosed with cervcal cancer I saved money to get further treatment of cervical cancer in bulawayo
hairdresser	1	2	1	323	masvingo	1	1	HIV	6=20	7=20	1	positive	2	1	2	2	No response	2	1	1	1	nausea and vomiting	morphine	1	lower abdominal pain	husband	financial	cisplatin, paditaxel, metochlopromide, dexamethasane, ranitidine, palanosterone, promethazine	2	N/A	1	nausea, vomiting, loss of appetite and general body weakness	1	shortness of breath	2	No response	No response	No response	No response	No response	N/A	cancer of the cervix	early sexual intercoarse	have routine cervical cancer treatment	avoid herbs, use medical treatment	1	black jack	1	from the day I was diagnosed with cervical cancer, I always pray to God for long life and for less pain
hairdresser	1	3	1	10	mbare	1	1	HIV	6=20	8=20	2	positive	2	1	2	2	No response	3	1	1	1	peripheral neuropathy	morphine	1	backache	husband	finacial	paditaxel, cisplatin, metochlopromide, tranexamic acid, amytriptaline	2	N/A	1	alopecia, peripheral neuropathy, anaemia, nausea, vomiting	1	heavy per vaginal bleeding	2	No response	No response	No response	No response	No response	N/A	cancer of the cervix	early sexual intercoarse	good sexual behaviour	seek medical attention early	1	blackjack	1	for all pain and bleeding episodes, I prayed to God and all will start to get better
hairdresser	2	2	1	27	southley park	1	1	HIV	5=20	9=20	4	positive	5	1	2	1	1	2	1	1	1	nausea and vomiting, anaemia	tramadol and morphine	1	side pains	friends	financial	carboplatin, paditaxel, metochlopromide, dexamethasone, ranitidine, palonsterone, promethazine, bisacody	1	expensive	1	nausea and vomiting, diarrhoea, loss of appetite, general body weakness	1	general body weakness	1	No response	No response	No response	1	1	No response	cancer of the cervix	multiple sexual partners	good sexual behaviour	accept the condition and move forwardN/A Illness and death are two different things	1	low fat and low sugar diet	1	God is my healer
house maid	2	2	1	26	granary park	1	1	HIV	5=19	6=20	13	positive	2	1	2	1	1	1	1	1	1	nausea and vomiting, anaemia	paracetamol and codenphosphate	1	chest pain and side pains	friends and my sister	financial	cisplatin, metochlopromide, ferrous sulphate and folic acid, amtripytaline, ciprofloxacin	2	N/A	1	nausea and vomiting, anaemia, loss of appetite and weight loss, mucositis and renal failure, dysphogia, headache and vaginal candidiasis	1	difficulty breathing	1	No response	No response	1	1	1	No response	cancer of the cervix	multiple sexual partners	practice good sexual behaviour and having routine cancer screening	accept the diagnosis and seek medical attention early	1	natural foods	1	only God is guiding me day and nightN/A Through prayers I accept my condition and I am moving forward
house maid	2	2	1	44	donview	1	1	HIV	3=19	6=20	15	positive	2	1	2	2	No response	2	3	1	1	nausea and vomitng	morphine	1	side pains	friends and my boss	financial	cisplatin, magnesium sulphate, pottassium chloride, metochlopromide, ferrous sulphate and folic acid	2	N/A	1	alopecia, mucositis, nausea and vomiting, penpheral neuropathy, anaemia, thrombocytopenia, loss of appetite	1	difficulty in breathing	1	No response	No response	1	1	1	No response	cancer of the cervix	early endulging in sexual intercourse	avoid early sexual intercourse	seek medical attention early	1	black jack and food with peanut butter	1	when I first diagnosed cervical cancer I was in denial but through prayers I accept my condition
house maid	1	2	1	14	mandara	1	2	No response	5=19	7=20	14	negative	6	1	2	2	No response	2	1	1	1	nausea and vomiting	morphine	1	painful lower limbs	family	financial	cisplatin, paditaxel, liquid paraffin, neupogen, amtripytaline, metochlopromide, frusemide	2	N/A	1	alopecia, nausea and vomiting, peripheral neuropathy, anaemia, renal failure, tiritus	1	difficulty In breathing, renal failure	1	No response	No response	1	1	1	No response	cancer of the cervix	infection	routine cancer screening	don’t take ideas from non health professionals	1	low fat and sugar free diet	1	for all bleeding and pain episodes I prayed to God and everything will start to be better
housemaid	3	1	1	15	belvedere	1	1	HIV	11=19	6=20	4	positive	No response	No response	2	1	1	4	4	2	No response	No response	buprofen	1	back and pelvic pain	family	financial	ferrous sulphate, buprofen	2	No response	2	No response	1	back and pelvic pain	1	No response	No response	No response	1	No response	No response	bleeding is a symptom of cervical cancer	being HIV positive	don’t know	follow the doctors advice and treatments	1	herbs, dietary reform	1	help from God to avoid fear of death and wisdom for doctors and removing evil spirits
lawyer	1	3	1	10	greendale	1	1	HIV	6=20	7=20	1	positive	4	1	2	1	1	1	1	1	1	nausea and vomiting	tramadol and paracetamol	2	N/A	husband	psychological and financial support	cisplatin, metochlopromide, ciprofloxacin, magnesium sulphate, pottasium chloride	2	N/A	1	nausea and vomiting, general body weakness	1	fowl smelling discharge and headache	2	No response	No response	No response	No response	No response	No response	cancer of the cervix	Human Papiloma Virus	have routine cervical cancer screening	just to accept the condition and seek medical attention early	1	low sugar diet	1	only God direct doctors to my diagnosis early
lecturer	1	3	1	8	marboreign	1	1	HIV / HBP	2=19	7=20	17	positive	2	1	2	1	1	1	1	1	1	nausea and vomiting	paracetamol	2	N/A	husband	financial	cisplatin, neupogen, metochlopromide, ciprofloxacin, frusemide	2	N/A	1	nausea and vomiting, renal failure, mucosis, anaemia, tinitus, thrombocytopenia	1	bladder fibrosis	1	No response	No response	1	No response	No response	No response	cancer of the cervix	infection	routine cervical cancer screening	accept the diagnosis and seek medical attention early	1	balanced diet	1	for me to accept my diagnosis I prayed to God
maid	2	2	1	2	milton park	1	1	HIV	10=14	No response	No response	positive	1	1	2	1	1	1	1	0	2	N/A	N/A	2	N/A	self	N/A	paracetamol, metronidazole, amoxyl	2	N/A	2	N/A	2	N/A	1	N/A	No response	No response	No response	No response	No response	cancer of the cervix	multiple sexual partners, early endulging	prevent the above mentioned causes	early treatment and avoid defaults	2	N/A	3	not sure
maid	4	2	2	145	mutoko	1	2	N/A	10=19	No response	No response	positive	2	1	2	1	1	1	4	1	1	loss of appetite	paracetamole	2	N/A	brother	financial	paracetamol, cisplatin, metochlopromide	1	too expensive	1	vomiting, diarrheoa, allopecia, loss of appetite	2	N/A	1	No response	No response	No response	1	No response	No response	cancer of the cervix	Human Papiloma Virus	by good sexual behavior	to get early treatment	2	N/A	1	when am in pain I pray for it to subside
No response	3	1	1	452	chipinge	1	1	HIV	2=16	2=20	48	positive	6	1	2	2	No response	2	6	1	1	financial	didofenac	1	side and back pain	medical aid	psmas	cisplatin, dexamelhasore, ondesrone	2	No response	No response	vomiting, loss of appetite, constipation	1	side and back pain	2	No response	No response	No response	No response	No response	No response	bleeding is a symptom	don’t know	don’t know	treatment is hard but you have to endure because treatment is possible	1	herbalists	5	because I was never cured after prayer, God helps with wisdom to the doctors
No response	3	1	2	59	glendale	1	1	HBP	8=19	3=20	9	negative	8	1	2	2	No response	2	9	2	No response	No response	celecoxab	2	No response	children	financial	metronidazole, chlorampnicol, amoxylin, clexane, warforin	2	No response	1	vomiting, nausea	1	vaginal discharge	1	No response	No response	No response	1	No response	No response	if not treated quickly it spreads	don’t know	don’t know	seek convectional medical treatment only	1	herbs	1	for peace to reign in my heart
No response	3	1	2	348	bonda mission	1	2	N/A	12=01	3=20	28	negative	7	2	2	2	No response	3	24	1	1	affordability of the medicines	pregablin, gabapenting	1	neuropathy, back pain	children	financial	ciproflaxin, metronidazole, doxyline, ferrous sulphate, folic acid	1	not working and expensive	1	loss of appetite, dizziness	1	abdominal pain	1	No response	No response	No response	1	No response	No response	bleeding and vaginal discharge which is so offensive in smell	unfaithful sexual partners	protective sex	use condoms, its treatable	1	herbs	1	for God to help during treatment, to give wisdom to the doctor
No response	1	2	1	27	chitungwiza	1	2	N/A	10=15	3=20	48	negative	5	1	2	2	No response	3	24	1	1	expensiveness of drugs	diclofeac, codanephosphate, paracetamol	2	N/A	husband	financial	cisplatin, metronidazole, ciproflocan, tracemic acid	1	expensive drugs	1	diarrheoa, loss of appetite, vomiting	2	No response	1	No response	No response	No response	1	No response	No response	vaginal discharge and bleeding are symptoms	multiparity, vaginal douching, early sexual activity	don’t know	not to waste time going anywhere else but to the hospital	1	prophet annointing oil	1	I got healed of the cancer God helping through the treatment I got from the hospital
No response	1	2	1	18	budiriro	1	1	HIV	3=18	No response	No response	positive	4	1	2	2	No response	3	4	1	1	general body weakness	morphine	2	N/A	husband	financial	morphine, cisplatin, tenolam E, liquid parafin	2	N/A	1	constipation and general body weakness	1	constipation and painful lower limbs	1	1	1	No response	1	1	No response	cancer of the cervix	unprotected sex	having routine cervical cancer screening	seek medical attention early	2	N/A	1	sometimes when I will be in severe pain, I pray to the almighty and all the pain will subside
No response	3	1	2	145	mutoko	1	1	HIV	1=19	No response	14	positive	6	1	2	2	No response	3	4	1	2	N/A	morphine	2	N/A	son	financial	morphine, liquid paraffin, tenolam d, cisplatin, paditaxel	2	N/A	1	nausea and vomiting, loss of appetite, general body weakness	1	side pains	1	1	No response	No response	1	1	No response	cancer of the cervix	infection	protected sex	seek medical attention early	2	N/A	2	when I pray I will be stress free
No response	3	1	2	274	muzarabani	1	2	No response	6=19	7=20	13	negative	13	1	2	2	No response	4	1	1	1	nausea and vomiting, anaemia	indomethacin and morphine	1	severe backache	children	financial	cisplatin, paditaxel, liquid paraffin, amitripytiline, metochlopromide	2	N/A	1	nausea and vomiting, loss of appetite, alopecia, anaemia, peripherla neuropathy	1	heavy vaginal bleeding	1	No response	No response	No response	1	1	No response	cancer of the cervix	multiparity and vaginal douching	avoid vaginal douching	avoid traditional healers, seek medical attention early	1	blackjack	1	for all pain and bleeding episodes I prayed to him and everything will subside
No response	1	2	1	26	mukoba(gweru)	1	2	No response	4=19	7=20	15	negative	7	1	2	2	No response	2	3	1	1	peripheral neuropathy, nausea and vomiting	morphine	1	chest pains	husband	financial	paracetamol, cisplatin, metochlopromide, frusemide and ciprofloxacin, dexa, palonosteron, ranitidine and promethazine, liquid paraffin, amitriputaline	2	N/A	1	nausea and vomiting, mucositis, anaemia, peripheral neuropathy, alopecia, constipation and headache	1	difficulty in breathing	1	No response	No response	1	1	1	No response	cancer of the cervix	vaginal douching	avoid vaginal douching	avoid traditional herbs for management of cervical cancer because they worsen the condition	1	black jack and mufushwa aslo low sugar diet	1	when im depressed with the symptoms of my condition I pray to him and I will be off depression
No response	3	1	1	27	ruwa	1	2	No response	1=19	7=20	18	negative	10	1	2	2	No response	2	3	1	1	peripheral neuropathy, nausea and vomiting	morphine	1	severe backache and and painful lower limba	children	financial	cisplastin, paditaxel, liquid paraffin,metochlopromide, amitriptiline, norethasterone	2	N/A	1	peripheral neuropathy, alopecia, mucositis, anaemia, nausea and vomiting, blurred vision, tinitus, renal failure	1	heavy per vaginal discharge	1	No response	No response	1	1	1	No response	cancer of the cervix	vaginal douching	avoid vaginal douching	avoid stret advice and avoid consulting traditional healers	1	traditional foods	1	when I start to feel pain I will kneel down and pray and pain will subside
No response	1	1	1	27	ushewekunze	1	1	HIV	5=20	7=20	2	positive	5	1	2	2	No response	3	1	1	1	nausea and vomiting	morphine and didofenac	1	side pains and painful lower limbs	husband	financial	paditaxel, metochlopromide, liquid paraffin,dexamethasane, pomethazine, ramitidine, amitriptadine	1	affordability	1	alopecia, nausea and vomiting, peripheral neuropathy	1	anaemia and peripheral neuropathy	1	No response	No response	No response	No response	1	1	cancer of the cervix	vaginal douching	avoid vaginal douching	seek medical attention early	1	natural food	1	for everything I surrender everything to him for his interventions
No response	3	1	2	106	murombedzi	1	2	No response	8=19	7=20	11	negative	9	1	2	2	No response	4	1	1	1	peripheral neuropathy	morphine indomethazine	1	severe backache	children	financial	cisplatin, paditaxel, metochlopromide, amitriptiline, dexa, palo, promethazine and ranitidine	2	N/A	1	atopecia, nausea and vomiting, tinitus, mucosis, peripheral neuropathy	1	heavy per vaginal bleeding	1	No response	No response	No response	1	1	No response	cancer of the cervix	vaginal douching	avoid vaginal douching	avoid traditional healers, seek medical attention early	1	traditional food	1	for all pain and bleeding episodes I prayed to him and he is my healer
No response	2	1	1	86	bindura	1	2	No response	5=20	7=20	2	negative	7	1	2	2	No response	3	1	1	1	nausea and vomiting	morphine and indomethacin	1	painful lower limbs	children and sister	financial	cisplatin, paditaxel, neupogen, metochlopromide, liquid paraffin	2	N/A	1	nausea and vomiting, anaemia and peripheral neuropathy	1	peripheral neuropathy	1	1	No response	No response	1	1	No response	cancer of the cervix	vaginal douching	avoid vaginal douching	be open to your relatives and seek medical attention early	1	black jack	1	only God directs me to hospital for the treatmentof cervical cancer
No response	3	1	1	19	mufakose	1	1	HBP/ pm	8=19	7=20	11	negative	12	1	2	2	No response	4	1	1	1	nausea and vomiting, anaemia	morphine	1	severe backache	children	financial	cisplatin, paditaxel, metochlopromide, amitriptiline, ciproflaxin	2	N/A	1	nausea and vomiting, anaemia, peripheral neuropathy, alopecia, loss of appetite, constipation	1	heavy per vaginal bleeding	1	No response	No response	No response	1	1	No response	cancer of the cervix	vaginal douching	avoid vaginal douching	seek medical attention early	1	natural food	1	for all episodes of pain and bleeding, I prayed to God and all will start to get better
No response	1	1	1	76	marondera	1	1	HIV	3=20	7=20	4	positive	5	1	2	2	No response	4	1	1	1	nausea and vomiting	morphine	1	severe backache	husband	financial	cisplatin, paditaxel, metochlopromide, amtriptiline, ciprofloxacin	2	N/A	1	alopecia, nausea, vomiting, anaemia, peripheral neuropathy, thrombocytopnea	1	heavy per vaginal bleeding	1	No response	No response	No response	1	1	No response	cancer of the cervix	vaginal douching	avoid vaginal douching	seek medical attention early	1	black jack	1	for all pain episodes I prayed to God and it will subside
No response	1	2	1	17	kuwadzana	1	1	HIV	4=20	7=20	3	positive	3	1	2	1	1	2	1	1	1	nausea and vomiting	paracetamol, tramadol, cocodamol	1	side pains and backache	husband	financial	cisplatin, paditaxel, metochlopromide, neupogen, ciprofloxacin	2	N/A	1	nausea and vomiting, renal failure, allopecia, peripheral neuropathy, anaemia, vaginal candidiasis	1	peripheral neuropathy	2	No response	No response	No response	No response	No response	N/A	cancer of the cervix	immunosupression	have routine cervical cancer screening	accept the condition and seek medical attention early	1	natural food	1	from day of diagnosis I was in denial but through prayers I have accepted my diagnosis
No response	1	2	1	86	bindura	1	1	HIV	5=20	7=20	2	positive	4	1	2	2	No response	2	1	1	1	nausea and vomiting	morphine	1	side pains	husband	financial	cisplatin, paditaxel, metochlopromide, dexamethasane, palonosterone, ranitidine, promethazine	2	N/A	1	nausea and vomiting, anaemia, loss of appetite, aurticaria and tinitus	1	vaginal candidiasis	2	No response	No response	No response	No response	No response	N/A	cancer of the cervix	poor sexual behaviour	good sexual behaviour	accept the condition and seek medical attention early	1	low fat and low sugar diet	1	above all there is God, he is my healer
No response	1	2	2	144	mutoko	1	1	HIV	3=19	7=20	16	positive	5	1	2	2	No response	1	1	1	1	nausea and vomiting, anaemia	tramadol aand paracetamol	1	backache	husband	financial	cisplatin, neupogen, metochlopromide, frusemide, ciprofloxacin	2	N/A	1	nausea and vomiting, anaemia, thrombocytopenia, tinitus, mucositis and loss of appetite	1	bladder fibrosis	1	No response	No response	1	1	1	No response	cancer of the cervix	infection	have routine cervical cancer screening	seek medical attention early	1	natural diet	1	from day of diagnosis upto now only God is my saviour
No response	1	2	1	15	sunningdale	1	1	HIV	4=20	7=20	3	positive	7	1	2	2	No response	3	1	1	1	peripheral neuropathy, nausea and vomiting	morphine and indomethacin	1	severe headache	husband	financial	cisplatin, paditaxel, metochlopromide, dexa, palo, prome and ranitidine, amitriptiline	2	N/A	1	alopecia, peripheral neutropathy, nausea and vomiting, general body weakness	1	per vaginal bleeding	1	No response	No response	No response	1	1	No response	cancer of the cervix	vaginal douching	avoid vaginal douching	seek medical attention early	1	low fat and sugar diet	1	for all pain and bleeding episodes I prayed to God and everything will start to be better
No response	2	2	2	434	chiredzi	1	1	HIV	4=20	7=20	3	positive	2	1	2	2	No response	4	1	1	1	nausea and vomiting	morphine and paracetamol	1	severe backache and painful lower limbs	latives and friends	financial	carboplatin, paditaxel, metochlopromide, ciprofloxacin, liquid paraffin	1	expensive	1	nausea and vomiting, alopecia, peripheral neuropathy, loss of appetite, general body weakeness	1	heavy per vaginal bleeding	1	No response	No response	No response	No response	1	1	cancer of the cervix	multiple sexual partners	good sexual behaviour	seek medical attention early	1	blackjack and liver	1	at first I was in denial but through prayers I ended up accepting my diagnosis
No response	1	2	2	156	mt darwin	1	2	No response	6=20	7=20	1	negative	6	1	2	2	No response	2	1	1	1	nausea and vomiting	morphine	1	side pain and backache	husband	financial	cisplatin, paditaxel, dexa, palo, ranitidine, promethazine, metochlopromide, ciprofloxacine	2	N/A	1	nausea and vomiting, general body weakness, loss of appetite	1	general body weakness	2	No response	No response	No response	No response	No response	N/A	cancer of the cervix	early sexual intercourse and multiparity	good sexual behaviour and routine cervical cancer screening	seek medical attention early	1	low sugar diet and blackjack	1	only God is my healer and through prayers everything is flowing smoothly
No response	1	2	2	42	goromonzi	1	1	HIV/ diabetes	2=19	7=20	17	positive	3	1	2	2	2	No response	2	1	1	nausea and vomiting	morphine and diclofenac	1	chest pains	husband	financial	cisplatin, paditaxel, metochlopromide, ciprofloxin, tranexamic acid	2	N/A	1	peripheral neuropathy, alopecia, nausea, vomiting, loss of appetite, mucositis, weight loss, renal failure	1	difficulty in breathing, swollen lower limbs	1	No response	No response	1	1	1	No response	cancer of the cervix	multiple sexual partners	good sexual behaviour	seek medical attention early	1	natural diet	1	for all pain episodes, I prayed to God and everything subsides
No response	2	1	1	12	marimba	1	1	HBP	6=19	7=20	13	positive	4	1	2	2	No response	2	1	1	1	nausea and vomiting, anaemia	morphine	1	severe chest and side pains	children	financial	paditaxel, cisplatin, ciprofloxacin, metochlopromide, amitiptiline, palanosterone, dexamethasane, promethazine, ranitidine	2	N/A	1	nausea and vomiting, anaemia, peripheral neuropathy, renal failure	1	proctitis, difficulty in breathing	1	No response	No response	1	1	1	No response	cancer of the cervix	vaginal douching	avoid vaginal douching	accept the condition and seek medical attention early	1	black jack	1	for all the pain episodes I pray to him and will be healed
No response	1	2	2	172	gandanzara	1	1	HIV	2=19	7=20	17	positive	6	1	2	2	No response	1	1	1	1	nausea and vomiting	paracetamol and tramadol	1	chest pains	husband and relatives	financial	cisplatin, neupogen, metochlopromide, ciprofloxacin, frusemide	2	N/A	1	mucositis, nausea, vomiting, renal failure, tinitus, thrombocytopenia and anaemia	1	difficulty in breathing	1	No response	No response	1	1	1	No response	cancer of the cervix	immunosupression	have routine cervical cancer screening	accept the condition and seek medical attention early	1	low fat and sugar diet, beetroot, blackjack	1	only God is my healer and my comforter
No response	1	2	2	12	msasa park	1	1	HIV	3=19	7=20	2	positive	7	1	2	2	No response	2	1	1	1	nausea and vomiting	morphine and tramadol	1	side pains	husband	financial	cisplatin, paditaxel, liquid paraffin, metochlopromide, neupogen	2	N/A	1	nausea and vomiting, anaemia, peripheral neuropathy	1	anaemia and peripheral neuropathy	1	1	No response	No response	1	1	No response	cancer of the cervix	multiple sexual partners, immunosupression	good sexual behaviour	seek medical attention early	1	low fat and low sugar diet	1	at first I didn’t accept the diagnosis but through prayers I am now in the acceptance phase
No response	3	1	1	434	chiredzi	1	1	diabetes/ HBP	7=19	8=20	12	negative	9	1	2	2	No response	4	1	1	1	nausea and vomiting, peripheral neuropathy	morphine and indomethacin	1	severe backache and painful lower limbs	children	financial	cisplatin, paditaxel, liquid paraffin, amtriptiline, ciprofloxacin, tranexamic acid	2	N/A	1	atopecia, peripheral neuropathy, nausea and vomiting, anaemia, constipation, loss of weight and appetite, tinitus, mucositis	1	heavy per vaginal bleeding	1	No response	No response	No response	1	1	No response	cancer of the cervix	vaginal douching	avoid vaginal douching	seek medical attention early	1	natural food	1	for all bleeding episodes I prayed to God and bleeding will get better
No response	1	2	2	32	domboshava	1	1	HIV	5=19	8=20	15	positive	6	1	2	2	No response	2	1	1	1	nausea and vomiting, anaemia	morphine	1	backache and chest pains	husband	financial and psychological support	cisplatin, metochlopromide, neupogen, ciprofloxacin, liquid paraffin, frusemide	2	N/A	1	nausea and vomiting, mucositis, tinitus, renal failure, anaemia, constipation and headache	1	difficulty in breathing	1	No response	No response	1	1	1	No response	cancer of the cervix	poor sexual behaviour	good sexual behaviour	accept the condition, avoid traditional healers, seek medical attention	1	low sugar and low fat diet	1	for all pain episodes, denial and frustration I surrender to the Almighty and he is the manager of everything
No response	3	1	2	163	uzumbamarambapfungwe	3	2	No response	8=19	8=20	12	negative	11	1	2	2	No response	4	1	1	1	peripheral neuropathy, nausea and vomiting	morphine	1	side pains, backache and painful lower limbs	children	finacial	cisplatin, paditaxel, amtriptiline, metochlopromide, liquid paraffin	2	N/A	1	peripheral neuropathy, nausea and vomiting, anaemia, mucositis, tinitus and renal failure	1	heavy per vaginal bleeding	1	No response	No response	No response	1	1	No response	cancer of the cervix	vaginal douching	avoid vaginal douching	seek medical attention early	1	natural food	1	for all pain and bleeding episodes, I prayed to God for healling interventions and it will start to be better
No response	1	2	1	265	dangamvura	1	1	HIV	5=20	8=20	3	positive	3	1	2	2	No response	2	1	1	1	nausea and vomiting	morphine and tramadol	1	side and chest pain	husband	financial	cisplatin, paditaxel, metochlopromide, dexamethasane, ranitidine, promethazine, ferrus sulphate and folic acid	2	N/A	1	nausea and vomiting, anaemia, general body weakness	1	fowl smelling discharge and anaemia	2	No response	No response	No response	No response	No response	N/A	cancer of the cervix	early sexual intercoarse	good sexual behaviour	accept the condition and seek medical attention early	1	low sugar diet	1	through prayers I got the final diagnosis because I was leaving in false diagnosis
No response	2	2	1	10	acadia	1	1	HIV	5=20	8=20	3	positive	2	1	2	2	No response	2	1	1	1	nausea and vomiting	tramadol, paracetamol and cocodamol	1	side pains and backache	friends	financial	cisplatin, paditaxel, metochlopromide, ranitidine, dexamethasane, promethazine, palonesterone	2	N/A	1	nausea and vomiting, general body weakness, peripheral neuropathy	1	peripheral neuropathy	2	No response	No response	No response	No response	No response	N/A	cancer of the cervix	multiple sexual partners	practise good sexual behaviour	accept the diagnosis and seek medical attention early	1	well balanced diet	1	through prayers I accepted the diagnosis and im now recovering
No response	3	1	2	139	hwedza	1	2	No response	8=19	8=20	12	negative	10	1	2	2	No response	2	1	1	1	nausea and vomiting	morphine	1	backache, side pains and chest pains	children	finacial	cisplatin, metochlopromide, neupogen, frusemide, ciprofloxacin, liquid paraffin	2	N/A	1	constipation, renal failure, tinitus, mucositis, anaemia, nausea, vomiting	1	difficulty in breathing	1	No response	No response	1	1	1	No response	cancer of the cervix	vaginal douching	avoid vaginal douching	seek medical attention early	1	natural food	1	for all pain episodes, I prayed to God and everything will start to get better
No response	3	1	2	434	chiredzi	1	2	No response	8=19	8=20	12	negative	13	1	2	2	No response	4	1	1	1	nausea and vomiting	morphine	1	severe backache	children	finacial	padataxel, metochlopromide, ciprofloxacin, dexamethasone, ranitidine, promethazine, amytriptaline, liquid paraffin	1	affordability	1	peripheral neuropathy, alopecia, anaemia, nausea, vomiting and los of appetite	1	heavy per vaginal bleeding	1	No response	No response	No response	1	1	No response	cancer of the cervix	vaginal douching	avoid vaginal douching	seek medical attention early	1	natural food	1	for all pain and bleeding, I surrender all to him and he is my healer
No response	1	2	1	14	dzivarasekwa	1	1	HIV/ HBP	5=19	8=20	15	positive	3	1	2	2	No response	1	1	1	1	nausea, vomiting and anaemia	paracetamol and tramadol	2	N/A	husband	finacial	cisplatin, metochlopromide, neupogen, ceftrioxone, ciprofloxacin, frusemide	2	N/A	1	nausea and vomiting, anaemia, renal failure, mucositis, vaginal candididasis, thrombocytopenia	1	difficulty in breathing	1	1	No response	1	1	1	No response	cancer of the cervix	HPV	Have routine cervical cancer screening	accept the diagnosis and seek medical attention early	1	well balanced diet	1	through prayers I completed the cervical cancer treatment with less challenges
No response	1	2	2	447	chipinge	3	2	N/A	4=20	8=20	4	negative	7	2	2	2	No response	3	1	1	1	nausea and vomiting, peripheral neuropathy	morphine	1	severe side pains	husband	financial	cisplatin, paditaxel, amtripytaline, metochlopromide, liquid paraffin	2	N/A	1	alopecia, nausea and vomiting, peripheral neuropathy, general body weakness and loss of appetite	1	peripheral neuropathy	1	No response	No response	No response	1	1	No response	cancer of the cervix	vaginal douching	avoid vaginal douching	seek medical attention early	1	natural foods	1	for my stress I surrender everything to God and he is my problem solver
Nurse	2	3	1	76	marondera	1	1	HBP	10=19	2=20	4	negative	2	1	2	1	1	3	4	1	1	financial	paracetamol	2	No response	donors	financial	cisplatin, dexamelhasore, paracetamol	2	No response	No response	lowered immunity, loss of appetite	2	No response	1	No response	No response	No response	1	No response	No response	its treatable	Human Papiloma Virus	HPV vaccine	she has to follow required procedures	2	No response	1	No response
Nurse	1	3	1	35	stoneridge	1	1	HIV	12=18	4=20	16	positive	4	1	2	2	No response	1	1	1	1	nausea and vomiting	tramadol and paracetamol	2	N/A	husband	psychological and financial support	cisplatin and palitaxel, dexamethason, ranitide, promethazine and palonestrone, magnesium sulphate, potassium chloride	2	N/A	1	nausea and vomiting, weight loss, general body weakness	2	N/A	1	1	No response	No response	No response	No response	No response	cancer of the cervix	Human Papiloma Virus	protected sex	seek medical attention early	1	sugar free diet and low fat diet	1	with God I believe all my cancer treatment will be perfectN/A From the day I started treatment up to now I am facing less challenges because of prayers
Nurse	1	3	1	12	msasa park	1	2	No response	6=19	6=20	12	negative	5	1	2	1	1	1	1	1	1	nausea and vomiting	paracetamol	2	N/A	husband	financial	cisplatin, metochlopromide, ferrous sulphate and folic acid, amtripytaline, ciprofloxacin	2	N/A	1	nausea and vomiting, renal failure, tinitus, weight loss and loss of appetite, anaemia, dyspnoea, mucositis	1	fowl smell per vaginal dicharge and vaginal candidiasis	1	1	No response	1	1	1	No response	cancer of the cervix	Human Papiloma Virus	routine cervical cancer screening	accept the condition and seek medical attention early	1	natural foods	1	for all my treatment regime, I surrender everything to him
Nurse	1	3	1	10	milton park	1	2	No response	1=19	7=20	19	negative	3	1	2	1	1	1	1	1	1	nausea and vomiting	paracetamol	2	N/A	husband	financial	cisplain, magnesium sulphate, pottasium chloride, neupogen, metochlopromide	2	N/A	1	nausea and vomiting, loss of appetite , anaemia	1	proctitis	1	No response	No response	1	No response	No response	No response	cancer of the cervix	Human Papiloma Virus	routine cancer screening	just accept diagnosis and seek medical attention early	1	low sugar, low fat diet and blackjack	1	with God every situation can be conqured
Nurse	1	3	1	7	greencroft	1	1	HIV	3=19	8=20	17	positive	3	1	2	1	1	1	3	1	1	nausea and vomiting, anaemia	paracetamol, tramadol, didofenac	2	N/A	husband	financial	cisplatin, neupogen, metochlopromide, ciprofloxacin, frusemide	2	N/A	1	nausea and vomiting, anaemia, vaginal candidiasis, thrombocytopenia, mucositis, autotoxicity	1	proctitis	1	No response	No response	1	1	1	No response	abdominal growth of the cervical cells	Human Papiloma Virus	have routine cervical cancer screening	accept the diagnosis and seek medical attention early	1	well balanced diet	1	only God knows how, when and where this condition is going to be over
Nurse	1	3	1	7	greencroft	1	1	HIV	6=20	8=20	2	positive	1	2	2	1	1	2	1	1	1	nausea and vomiting	paracetamol and morphine	2	N/A	husband	financial	cisplatin and paditaxel, dexamethasone, ranitidine, promethazine, palonesterone, ciprofloxacin, metochlopromide	2	N/A	1	nausea and vomiting, general body weakness and loss of appetite	1	general body weakness	2	No response	No response	No response	No response	No response	No response	cancer of the cervix	Human Papiloma Virus	good sexual behviour and routine cancer screening	accept condition and seek medical attention early	1	low fat and low sugar diet	1	above all there is God, for all the treatment I get is through Jesus grace
physicist	1	3	1	7	greencroft	1	1	HIV	6=20	7=20	1	positive	3	1	2	1	1	1	1	1	1	nausea and vomiting	tramadol and paracetamol	2	N/A	husband	financial	cispaltin, neupogen, metochlopromide, ranitidine, dexa, promethazone, paditaxel	2	N/A	1	peripheral neuropathy, nausea and vomiting, vaginal candidiasis and mucosistis	1	fowl smelling discharge and headache	2	No response	No response	No response	No response	No response	No response	abdominal growth of the cervical cells	Human Papiloma Virus	have routine cervical cancer screening	accept the diagnosis and seek medical attention early	1	low fat and low sugar diet	1	only God allow me to accept my diagnosis
Police officer	1	2	1	434	chiredzi	1	1	HIV	11=18	No response	No response	positive	4	1	2	2	No response	3	9	1	2	N/A	morphine and paracetamol	2	N/A	self	financial	morphine, paditaxel, cisplatin, liquid paraffin, tenolam e	2	N/A	2	N/A	1	oedema of lt leg and heavy bleeding	1	1	No response	No response	No response	No response	No response	cancer of the cervix	unprotected sex	early screening to prevent development of cervical cancer	to take it easy and lead normal lifeN/A Seek medical attention early	2	N/A	1	when you are innocent and you will find yourself being diagnosed the condition of prostitutes, you will need God's intervention
Police officer	1	2	1	16	glenview	1	1	HIV	5=20	8=20	3	positive	3	1	2	1	1	2	1	1	1	peripheral neuropathy, nausea and vomiting	morphine	1	backache and side pains	husband	financial	cisplatin, dexamethasone, paditaxel, ranitidine, metochlopromide, promethazone, ciprofloxacin, palonosterone, amtripytaline, liquid paraffin	2	N/A	1	peripheral neuropathy, nausea and vomiting, loss of appetite, anaemia	1	difficult in breathing	2	No response	No response	No response	No response	No response	No response	cancer of the cervix	infection	have routine cervical cancer screening	seek medical attention and avoid street ideas	1	well balanced diet	1	through prayers doctors managed to diagnise me this condition, I took more than 2 year, treated sexually transmitted infections
secretary	1	2	1	299	masvingo	1	1	HIV	9=19	3=20	6	negative	9	1	2	1	1	3	3	1	1	expensiveness of drugs	decoxib	1	vaginal pain	self	No response	cisplatin, paditaxel, metronidazole, dexane, warfarin	2	No response	1	hair loss, weight loss, loss of appetite, itching, dizziness	1	side pains	1	No response	No response	No response	1	No response	No response	dietary changes can help	Human Papiloma Virus	don’t know	go to hospital and follow instructions	1	dietary changes	1	prevented me from going to traditional healers and prophets
secretary	1	3	2	145	mutoko	1	1	HIV	1=18	No response	26	positive	5	1	2	1	1	1	3	1	1	nausea and vomiting	paracetamol	2	N/A	husband	financial	paracetamol, cisplatin, palanestrone and odenstone, tenolam d	2	N/A	1	nausea and vomiting, loss of appetite, general body weakness	2	N/A	1	1	No response	No response	1	1	No response	cancer of the cervix	vaginal douching and unprotected sex	avoid vaginal douching and use protected sex	seek medical attention early	1	low fat diet and having 30 minutes exercise everyday in the morning	2	every situation I face I always look for God's intervention
secretary	1	3	1	143	rimuka(kadoma)	1	1	HIV	6=20	7=20	1	positive	4	1	2	2	No response	2	1	1	1	nausea and vomiting	morphine	1	side pains	husband	financial	cisplastin, paditaxel, metochlopromide, dexathasane, promethazine, pamitidine, and liquid paraffin	2	N/A	1	nausea and vomiting	1	nausea and vomiting	2	No response	No response	No response	No response	No response	N/A	cancer of the cervix	immunosupression	have routine cervical cancer screening and good sexual behaviour	accept the diagnosis and seek medical attention early	1	low fat and low sugar diet	1	only God will make the way for all frastrations God is my comforter
secretary	1	3	1	142	kadoma	1	1	HIV	4=20	8=20	4	positive	2	1	2	1	1	2	1	1	1	nausea and vomiting, anemia	morphine	2	N/A	husband	financial	cisplatin, paditaxel, amytriptaline, metochlopromide, ciprofloxacin	2	N/A	1	peripheral neuropathy, alopecia, anaemia, nausea and vomiting, headache, general body weakness	1	peripheral neuropathy	1	No response	No response	No response	1	1	No response	cancer of the cervix	immunosupression	have routine cervical cancer screening	seek medical attention early	1	black jack and liver	1	only God is my healer, my counsellor and my peace maker
secretary	1	3	1	434	chiredzi	1	1	HIV	3=19	8=20	18	positive	4	1	2	1	1	2	1	1	1	nausea and vomiting, anaemia	paracetamol and morphine	1	chest pains	husband	financial	cisplatin, metochlopromide, neupogen, frusemide, ciprofloxacin	2	N/A	1	nausea and vomiting, renal failure, mucositis, tinitus, loss of appetite and loss of weight, headache, vaginal candidiasis	1	bladder fibrosis, dyspnoea	1	No response	No response	1	1	1	No response	abdominal growth of the cervical cells	Human Papiloma Virus	good sexual behaviour and routine cervical cancer screening	accept the condition and seek medical attention early	1	low fat and low sugar diet	1	at first I was in denial but through prayers am now in acceptance
security guard	1	2	1	25	damafalls	1	1	HBP/ HIV	11=15	3=20	36	positive	5	1	2	1	1	2	6	1	1	financial	delofenac, paracetamol	1	pelvic pain	brother	financial	cisplatin, ciprofloxacin, ferrous sulphate, folic acid, metochlopromide	2	No response	1	dizziness, painful legs	1	bleeding	1	No response	No response	No response	1	No response	No response	the disease need immediate attention	HIV infection, unfaithful sexual partner	avoid many sexual patners	they need to accept the disease and to follow treatment procedure	1	traditional healer	1	gave me strength and courage and to find side effects
security guard	1	2	2	139	hwedza	1	1	HIV	1=18	No response	27	positive	4	1	2	2	No response	1	5	1	1	nausea and vomiting	paracetamol	2	N/A	husband	financial	paracetamol, cisplatin, palanestrone and odenstone, tenolam d	2	N/A	1	nausea and vomiting, loss of appetite, general body weakness	2	N/A	1	1	No response	No response	1	1	No response	cancer of the cervix	Human Papiloma Virus	routine cancer screening	seek medical attention early	2	N/A	1	with God, health professionals will be given clear ideas about my management, how to treat me
security guard	1	2	1	13	chisipiti	1	1	HIV	8=18	4=20	20	positive	3	1	2	2	No response	1	2	1	1	nausea and vomiting	paracetamol	2	N/A	husband	financial	cisplatin, magnesium sulphate, pottassium chloride, metochlopromide, ferrous sulphate and folic acid	2	N/A	1	nausea and vomiting, increased salivation, headache and general body weakness	2	N/A	1	1	No response	No response	1	1	No response	virus is dominant in females, and nomally affect HIV positive people and it is cancer of the cervix	Human Papiloma Virus	routine cancer screening	seek medical attention early	2	N/A	1	for all the treatment I only prayed to my lord that everything must be possible
security guard	1	2	1	10	kamfinza	1	1	HIV	4=18	6=20	26	positive	2	1	2	2	No response	1	3	1	1	nausea and vomiting	tramadol and paracetamol	2	N/A	husband	financial	cisplatin, magnesium sulphate, pottassium chloride, metochlopromide, ferrous sulphate and folic acid	2	N/A	1	nausea and vomiting, tiritus, anaemia, loss of appetite, renal failure and general body weakness and weight loss	1	renal failure	1	No response	No response	1	No response	No response	No response	cancer of the cervix	vaginal douching and multiple sexual partner	good sexual behaviour and routine cervical cancer screening	seek medical attention early	1	black jack and mufushwa all types, natural foods	4	only God will guide me through all stress and pain I have like now doctors are suggesting that I have a relapse and only God will lead me to accept it
security guard	1	2	1	8	sunningdale	1	1	HIV	8=19	6=20	10	positive	4	1	2	1	1	1	1	1	1	nausea and vomiting	paracetamol	1	side pains	husband	psychological and financial support	cisplatin, flusemide, potassium chloride, magnesium sulphate, metochlopromide, ferrous sulphate and folic acid, ciprofloxacin, andolex mouth wash	2	N/A	1	mucotisis, nausea and vomiting, oral thrush, vaginal candidiasis, anaemia, renal failure, blurred vision	1	abdominal tenderness	1	1	No response	1	1	1	No response	cancer of the cervix	immunosuppression	have routine cervical cancer screening	seek medical attention early	1	low sugar diet	1	only God controls my situation, now doctors are suggesting mets and I always surrender everything to God, for him to taking me through the stress
security guard	1	2	1	23	budiriro	1	1	HIV	4=20	6=20	2	positive	5	1	2	2	No response	2	1	1	1	peripheral neuropath, anaemia	morphine	1	backache and side pains	husband	financial	paditaxel, cisplatin, liquid paraffin, metochlopromide, ciprofloxacin	2	N/A	1	nausea and vomiting, anaemia, peripheral neuropathy, renal failure, dyspnoea	1	renal failure	1	1	No response	No response	1	1	No response	cancer of the cervix	infection	good sexual behaviour	accept the condition and seek medical attention early	1	natural foods	1	for illness only God knows the treatment
security guard	1	2	1	19	mufakose	1	1	HIV	4=20	7=20	3	positive	0	2	2	1	1	2	1	1	1	peripheral neuropathy	morphine	1	severe side pains	husband	financial	cisplatin, paditaxel, metronidazole, liquid paraffin, ciprofloxacin, antriputalin	2	N/A	1	peripheral neuropathy, mucositis, nausea and vomiting, anaemia, alopecia, loss of appetite	1	numbness of both limbs	1	No response	No response	No response	1	1	No response	cancer of the cervix	nul parity and infection	having rouine cancer screening	accept diagnosis and seek medical attention early	1	natural foods	1	only prayers lead me to accept the diagnosis and move forward
security guard	1	2	1	5	marimba	1	1	HIV	5=20	7=20	2	positive	6	1	2	2	No response	3	1	1	1	nausea and vomiting	morphine	1	severe backache	husband	financial	cisplatin, paditaxel, liquid paraffin, metochlopromide, tranexamic acid	2	N/A	1	nausea and vomiting, anaemia, loss of appetite, alopecia, peripheral neuropathy	1	heavy vaginal bleeding	1	No response	No response	No response	1	1	No response	cancer of the cervix	multiple sexual partners	have routine cervical cancer screening	seek medical attention early	1	traditional food	2	for all bleeding and pain episodes only God is my healerN/A From the day of diagnosis was in denial but through prayers I end up accepting my diagnosis
shopkeeper	1	2	2	286	muzarabani	1	2	No response	2=15	No response	No response	negative	5	1	2	2	No response	1	8	1	1	vomiting, diarrhoea, GBW	morphine and paracetamol	2	N/A	husband	financial	morphine, paracetamol, liquid parafin, cisplatin	2	N/A	1	nausea and vomiting, diarrhoea, blurred vision	2	N/A	1	No response	No response	No response	1	No response	No response	cancer of the cervix	unprotected sex and multiparity	use protected sex	seek medical attention early	2	N/A	2	God is the foundation and roof of everything
shopkeeper	1	2	2	174	rusape	1	1	HIV	2=19	4=20	14	positive	3	1	2	2	No response	2	2	1	1	nausea and vomiting	morphine	2	N/A	husband	financial	cisplatin, neupogen and liquid paraffin, magnesium sulphate, potassium chloride, metochlopromide and bisacodly	2	N/A	1	nausea and vomiting, mucositis, anaemia and general body weakness	1	weakness of joints	1	1	No response	No response	1	1	No response	cancer of the cervix	immunosuppression and vaginal douching	stay heakthy and avoid vaginal douching	seek medical attention early and stay away from stress	1	black jack and eating a balanced diet	1	because of frustration I prayed for God's intervention to take me off from frustration so that I can follow my treatment and prevent default
shopkeeper	1	2	1	290	crowborough	1	1	HIV	5=20	7=20	2	positive	4	1	2	2	No response	2	1	1	1	nausea and vomiting	morphine	1	side pains	husband	financial	cisplatin, paditaxel, liquid paraffin, ranferon, metochlopromide	2	N/A	1	alopecia, anaemia, peripheral neuropathy, nausea and vomiting, loss of appetite	1	heavy vaginal bleeding	1	1	No response	No response	1	1	No response	cancer of the cervix	multiple sexual partners	good sexual behaviour	accept the condition and moving forward with life	1	natural foods	1	when I started to bleed I only called God and he will pay attention and bleeding will start to be better
Soldier	3	2	2	299	masvingo	1	1	HIV	7=18	4=20	21	positive	2	1	2	1	1	1	2	1	1	nausea and vomiting, general body weakness	tramadol and paracetamol	2	N/A	sister	financial	cisplatin, ferrous sulphate and folic acid, metochlopromide, magnesium sulphate, potassium chloride	2	N/A	1	nausea and vomiting, dizziness, headache, ammenorrhea, constipation	2	N/A	2	N/A	No response	No response	No response	No response	No response	it is caused by human papiloma virus type 16 or 18 and is cancer of the cervix	Human Papiloma Virus	protected sex and routine cervical cancer screening	seek medical attention early	1	avocado leaves and low fat food	1	God is awesome, with prayers I can manage stress well
Soldier	1	2	1	323	masvingo	1	1	HIV	4=20	8=20	4	positive	5	1	2	2	No response	2	2	1	1	peripheral neuropathy, nausea and vomiting	morphine	1	No response	husband	financial	cisplatin, dexamethasone, paditaxel, ranitidine, metochlopromide, promethazone, ciprofloxacin, palonosterone, amtripytaline, liquid paraffin	2	N/A	1	nausea and vomiting, anaemia, alopecia, peripheral neuropathy, loss of appetite and constipation	1	peripheral neuropathy	2	No response	No response	No response	No response	No response	No response	cancer of the cervix	infection, multiple sexual partners	good sexual behaviour and have routine cancer screening	seek medical attention early and follow doctor's instruction for quick recovery	1	blackjack	1	through prayers I accept my diagnosis and even pain episodes are now minimal
Tailor	1	2	1	10	sunningdale	1	1	HIV	6=19	6=20	12	positive	3	1	2	2	No response	1	1	1	1	nausea and vomitng	paracetamol	2	N/A	husband	psychological and financial support	cisplatin, ferrous sulphate and folic acid, neupogen, flucanazole, ciprofloxacin	2	N/A	1	tinitus, renal failure, nausea and vomiting, loss of wt and appetite	1	LAP and renal failure	1	No response	No response	1	No response	No response	No response	cancer of the cervix	Human Papiloma Virus	routine cancer screening	accept the diagnosis first and seek medical attention, avoid advice from streets	1	natural foods	1	during my course of chemotherapy and radiotherapy even surgery only God was guiding me
Tailor	1	2	1	13	chisipiti	1	1	HIV	2=19	6=20	16	positive	2	1	2	1	1	1	2	1	1	nausea and vomiting, anaemia	tramadol, paracetamol and indomethacin	2	N/A	husband	financial	cisplatin, fluconazole, ciprofloxacin, neupogen, frusemide, metochlopromide, ferrous sulphate and folic acid	2	N/A	1	nausea and vomiting, mucosotos, renal failure, loss of appetite, thrombocytopenia, headache, tachycadia, weight loss, anaemia	1	dyspnae, general body wekaness	1	No response	No response	1	No response	No response	No response	cancer of the cervix	infection	routine cervical cancer screening	never attempt traditional treatments they worsen the condition, better to seek medical attention as early as possible	1	low fat diet to reduce weight and to promote quick digestion of food	1	above all there is God with God nothing is impossibleN/A Through prayers I accept my condition
Tailor	1	2	1	23	budiriro	1	1	HIV	5=20	7=20	2	positive	5	1	2	2	No response	3	1	1	1	nausea and vomiting, anaemia	morphine	1	side pains and painful lower limbs	husband	financial	carboplatin, paditaxel, metochlopromide, dexamethasene, liquid paraffin, palonosteron, ranitidine, promethazine	1	expensive	1	nausea and vomiting, general body weakness, loss of appetite, peripheral neuropathy and headache	1	anaemia	1	No response	No response	No response	1	1	No response	cancer of the cervix	immunosuppesion	have routine cervical cancer screening	accept the diagnosis and move forward	1	traditional diet	1	for whatever happened in my life only God is the problem solver
Tailor	1	3	1	76	marondera	1	1	HIV	3=19	8=20	18	positive	4	1	2	2	No response	2	3	1	1	nausea and vomiting, anemia	paracetamol, diclofenac	2	N/A	husband	financial	neupogen, cisplatin, metochlopromide, ciprofloxacin, fluconazole	2	N/A	1	nausea and vomiting, anaemia, mucositis, renal failure, thrombocytopenia, headache, vaginal candidiasis	1	difficulty in breathing and renal failure	1	No response	No response	1	1	1	No response	cancer of the cervix	immunosupression	have routine cervical cancer screening	accept the condition and seek medical attention early	1	low fat and low sugar diet	1	through prayers im still alive
Tailor	1	3	1	18	msasa park	1	1	HIV	5=19	8=20	15	positive	2	1	2	1	1	2	1	1	1	peripheral neuropathy, anaemia	iburofen, morphine	1	chest pains	husband	financial	cisplatin, dexamethasone, paditaxel, ranitidine, metochlopromide, promethazone, ciprofloxacin, palonosterone, amtripytaline, liquid paraffin	2	N/A	1	mucositis, nausea and vomiting, anaemia, peripheral neuropathy, thrombocytopnea, dyspnoea	1	difficult in breathing	1	No response	No response	1	1	1	No response	cancer of the cervix	multiple sexual partners	good sexual behaviour	seek medical attention early	1	blackjack	1	through prayers I accepted my diagnosis and I managed to complete the treatment sessions with less complications
teacher	1	3	1	299	masvingo	3	1	HBP	1=20	No response	No response	negative	2	1	2	1	1	1	2	2	2	N/A	non pharmacological methods and pain eeze	2	N/A	husband	financial	pain eeze, cisplatin, amilodipine	2	N/A	2	N/A	1	lower abdominal pain	2	No response	1	No response	No response	No response	they worsen the condition	cancer of the cervix	Human Papiloma Virus	don’t know	seek medical attention early	2	N/A	2	not yet consulting the traditional leaders
teacher	1	3	1	27	chitungwiza	1	2	No response	3=17	No response	No response	negative	6	1	2	1	1	1	7	1	1	numbness	paracetamol, tramadol	2	N/A	self	N/A	paracetamol, tramadol, cisplatin, magnesium sulphate, calcium chloride	1	side effects	1	nausea, vomiting, diarrhoea, numbness, weight loss	2	N/A	2	N/A	No response	No response	No response	No response	No response	tumour of the cervix	multiple parity, alcohol, cigarrate smoking	avoid the above mentioned behaviours	avoid consulting traditional healers, seek health attention early	2	N/A	3	N/A
Teacher	1	3	2	145	mutoko	1	1	HIV	2=18	4=20	26	positive	3	1	2	1	1	2	4	1	1	nausea and vomiting, loss of appetite	tramadol and paracetamol	1	lower abdominal pain	husband	financial	cisplatin, magnesium sulphate, pottassium chloride, metochlopromide, ferrous sulphate and folic acid	2	N/A	1	nausea and vomiting, dizziness, headache, ammenorrhea, constipation	1	severe lower abdominal pains	2	N/A	No response	No response	No response	No response	No response	cancer of the cervix	Human Papiloma Virus	protected sex and routine cervical cancer screening	N/A	1	taking natural food plus low fat diet	1	I surrender everything to him and he will take care of it
Teacher	1	3	1	23	budiriro	1	1	HIV	1=19	4=20	15	positive	5	1	No response	1	1	1	2	1	1	nausea and vomiting	paracetamol	2	N/A	husband	financial	cisplatin, metrochlopromide, ferrous sulphate and folic acid, miconazole oral gel and mouth wash	2	N/A	1	nausea and vomiting, oral thrush, headache and general body weakness	2	N/A	1	1	No response	No response	No response	No response	No response	cancer of the cervix	Human Papiloma Virus	good sexual behaviour and having routine cervical cancer screening	avoid wasting time, consulting traditional healers, seek medical attention	1	low sugar diet	1	after my diagnosis I was thinking of suicide but through prayers am now in accpetance phaseN/A All pain and bleeding are being controlled by prayers alsoN/A
Teacher	1	3	1	85	bindura	1	1	HIV	5=19	5=20	12	positive	4	1	2	1	1	3	3	1	1	nausea and vomiting, peripheral neuropathy	morphine	1	backache, headache, lower abdominal pain	husband	financial	cisplatin, paclitacel, liquid paraffin, metochlopromide, neupogen	2	N/A	1	peripheral neuropathy, light headedness, nausea and vomiting, ototoxicity, nephrotocity and anaemia	1	heavy vaginal bleeding and shortness of breath	1	1	No response	No response	1	1	No response	cancer of the cervix	Human Papiloma Virus	good sexual behaviour	seek medical attention early	1	low fat diet and natural foods	1	only God knows where to end this conditionN/A All my stress are being catered for by him
Teacher	1	3	1	27	ruwa	1	1	HIV	5=19	5=20	12	positive	3	1	2	1	3	1	2	1	1	nausea and vomiting	paracetamol	2	N/A	husband	financial	cisplatin, neupogen , ferrous sulphate and folic acid, ceftrioxane, metochlopromide	2	N/A	1	nausea and vomiting, dizziness, loss of weight, mucotis and tinitus	1	severe backache and fowl per vaginal discharge	1	No response	No response	1	No response	No response	No response	cancer of the cervix	Human Papiloma Virus	routine cervical cancer screening	accept the condition and seek medical attention early	1	low fat and low sugar diet plus natural foods	1	when I was diagnosed , I got into depression and I developed a serious stress but through prayers I ended up accepting my condition
Teacher	1	3	1	27	white cliff	1	1	HIV	7=19	6=20	11	positive	4	1	2	2	No response	3	1	1	1	nausea, vomiting, headache, loss of appetite	morphine	1	side pains	husband	financial	cisplatin, flucanazole, ferrous sulphate and folic acid, neupogen, frusemide	1	side effects	1	alopecia, tingling of both limbs, nausea, vomiting, tinitus, anemia, constipation	1	heavy vaginal bleeding	1	1	1	1	1	1	No response	cancer of the cervix	Human Papiloma Virus	routine cancer screening	accept the condition, ignore advice from non-health professionals and seel medical attention early	1	natural foods	1	for pain and bleeding, when I pray to God everything will start to be better
Teacher	1	3	1	14	pomona	1	1	HIV	1=19	6=20	17	positive	2	1	2	1	1	1	1	1	1	nausea and vomiting	paracetamol	2	N/A	husband	financial	cisplatin, ciprofoxacin, neupogen, metochlopromide, frusemide	2	N/A	1	mucositis, nausea and vomiting, anemia, loss of appetite, renal failure, weight loss, blurred vision and headache	1	difficult in breathing and lower abdominal distension	1	No response	No response	1	1	1	No response	cancer of the cervix	virus	have routine cervical cancer screening	accept the condition and seek medical attention early	1	low fat and low sugar diet	1	at first I didn’t believe that as young as I am I can suffer cervical cancer so through prayers I accept the condition and up to now I believe that God is my healer
Teacher	1	3	1	19	hatcliff	1	1	HIV	4=19	7=20	15	positive	1	1	2	2	No response	2	3	1	1	anemia, nausea and vomiting	morphine	1	severe backache	husband	financial	cisplatin, metochlopromide, ciprofloxacin, neupogen, ferrous sulphate and folic acid	2	N/A	1	nausea and vomiting, renal failure, mucositis and anaemia	1	bleeding from the rectum	1	No response	No response	1	1	1	No response	cancer of the cervix	multiple sexual parteners	good sexual behaviour	seek medical attention early	1	low fat and low sugar diet	1	for all pain and bleeding episodes I prayed to him and everything will subside
Teacher	1	3	1	10	kamfinsa	1	1	HIV	6=20	7=20	1	positive	5	1	2	2	No response	1	1	1	1	nausea and vomiting	paracetamol	1	side pains	husband	financial	cisplatin, paditaxel, metochlopromide, ciprofloxacin, frusemide and neupogen	2	N/A	1	nausea and vomiting, anaemia, loss of appetite, mucositis, peripheral neuropathy	1	general body weakness	1	No response	No response	No response	1	1	No response	cancer of the cervix	multiple sexual partners	good sexual behaviour	seek medical attention early	1	natural foods	1	only God will assist me to go through this diagnosis
Teacher	1	3	1	14	dzivarasekwa	1	1	HIV	4=19	7=20	15	positive	5	1	2	1	1	1	No response	No response	1	nausea and vomiting, anaemia	tramadol and paracetamol	2	N/A	husband	financial	cisplatin, mouth wash, neupogen, metochlopromide, ciprofloxacin, frusemide	2	N/A	1	nausea and vomiting, anaemia, renal failure, tinitus, mucositis, thrombocytopenia	1	bladder fibrosis and difficult in breathing	1	No response	No response	1	1	1	No response	cancer of the cervix	immunosupression	have routine cervical cancer screening and good sexual behaviour	accept the condition and seek medical attention early	1	low fat and low sugar diet	1	through God I ended up accepting the diagnosis
Teacher	1	3	1	10	kambuzuma	1	1	HIV	6=19	7=20	13	positive	4	1	2	2	No response	1	1	1	1	nausea and vomiting	paracetamol	2	N/A	husband and medical aid	financial	cisplatin, metochlopromide, neupogen, ciprofloxacin, flucanazole	2	N/A	1	nausea and vomiting, general body weakness, anaemia, thrombocytopenia, mucositis, vaginal candidiasis, loss of appetite and weight	1	difficulty in breathing	1	1	No response	1	1	1	No response	cancer of the cervix	Human Papiloma Virus	have routine cervical cancer screening, practise good sexual behaviour	avoid traditional treatment and seek medical attention early	1	natural food	1	from day of diagnosis I was in denial but through prayers I have accepted my diagnosis
Teacher	1	3	1	142	kadoma	1	1	HIV	4=20	9=20	5	positive	4	1	2	1	1	2	1	1	1	nausea and vomiting, peripheral neuropathy	paracetamol, morphine and indomethacin	1	painful lower limbs and side pains	husband	financial	cisplatin, paditaxel, ciprofloxacin, liquid paraffin, amtripytaline, dexamethasone, palonesterone, metochlopromide	2	N/A	1	nausea and vomiting, diarrhoea, peripheral neuropathy, alopecia, loss of appetite and loss of weight, anaemia	1	peripheral neuropathy	1	No response	No response	No response	1	1	No response	cancer of the cervix	infection	have routine cervical cancer screening	accept the diadnosis and seek medical attention early	1	low fat and low sugar diet	1	only God lead doctors and nurses to the real diagnosis and through prayers, I accepted the diagnosis
till operator	1	3	1	19	mufakose	1	1	HIV	1=19	4=20	15	positive	2	1	2	1	1	2	6	1	1	nausea and vomiting, general body weakness	morphine	2	N/A	husband	financial	cisplatin, metronidazole, rocephine, magnesium sulphate, potassium chlonde	2	N/A	1	nausea and vomiting, renal failure, low heamoglobin level, loss of appetite, constipation, weight loss and general body weakness	1	severe side pain	1	1	No response	No response	1	1	No response	cancer of the cervix	Human Papiloma Virus	good sexual behaviour and routine cervical cancer screening	seek medical attention early	1	low fat diet and all legume plants	1	when I was diagnosed cervical cancer, I thought of suicide but when I started to pray all thoughts of suicide disappeared
Unemployed	3	1	2	151	guruve	1	1	HBP	15=11=19	3=20	4	negative	9	1	2	2	No response	4	4	2	2	N/A	paracetamol	1	excessive pain in the back	children	financial	paracetamol, metrorudole, ciprofioxecan	2	N/A	2	N/A	1	excessive fluids from the vagina	2	N/A	No response	No response	No response	No response	No response	screening is important	multiparity and vaginal douching	don’t know	go for convectional medical treatment	1	herbs	1	helping financially for transport costs
Unemployed	1	2	1	7	mbare	1	1	HIV	10=19	2=20	5	positive	1	1	2	2	No response	3	5	2	No response	N/A	stop 1	1	biopsy pain	sister	financial	pynstop, ferrous sulphate, folic acid	2	N/A	2	N/A	1	pain in the urinary tract, constipation, not sleeping	1	No response	No response	No response	1	No response	No response	its treatable	a lot of sex	don’t know	to quickly seek medical attention	2	N/A	1	pain relief
Unemployed	1	2	1	44	norton	1	2	N/A	12=17	4=20	2	negative	3	1	2	2	No response	3	6	1	1	loss of appetite, vomiting, constipation	didofenac, tramadol, celecoxib	1	abdominal pain	husband	financial	celecoxah,tramadol	2	N/A	1	vomiting, nausea, constipation, loss of appetite	1	blood in stools and abdominal pain	1	No response	No response	No response	1	No response	No response	bleeding during sex symptom	many sexual partners or HPV	protected sex	listen to health proffessionals advice	1	black jack, guaver leaves, avocado leaves	1	pain relief
Unemployed	1	2	1	9	warren park d	1	2	N/A	1=19	4=20	1	negative	4	1	2	2	No response	2	6	1	1	constipation	celecoxab	1	side pains	husband	financial	cisplatin	2	No response	1	constipation, loss of appetite	1	side pains	2	No response	No response	No response	No response	No response	No response	its treatable	don’t know	screening	follow the doctors advice and treatments	1	diet-less sugar-vegetarian diet	1	stress relief
Unemployed	2	2	1	18	hatcliff	1	1	No response	6=17	4=20	34	positive	2	1	2	2	No response	2	3	1	2	N/A	N/A	2	No response	noone	N/A	cisplatin, palonesetrone, dexamelhasve, ondenserone, doxorubian	1	affordability	1	dizziness, vomiting	1	dizziness	1	No response	No response	No response	1	No response	No response	its treatable	don’t know	screening	its treatable	2	N/A	1	stress relief
Unemployed	3	1	2	147	mutoko	1	1	HIV	12=12=19	4=20	2	positive	9	1	2	2	No response	2	2	2	No response	N/A	paracetamol	1	abdominal pain	children	financial	rariferon, metonidaside, amoxilin, paracetamol, asprin	2	No response	2	No response	1	passing out	1	No response	No response	No response	1	No response	No response	its treatable	don’t know	don’t know	to seek medical attention quickly and follow instructions strictly	2	1	1	reduce stress
Unemployed	1	1	2	17	ingezi	1	1	HBP	1=17	6=20	36	negative	4	1	2	2	No response	2	5	1	1	financial	stapyne	1	side pains, pelvic pain, neuropathy	husband	financial	cisplasten, palenseture, dexarechasre, ondensorone	1	affordability	2	No response	1	pelvic pain	1	No response	No response	No response	1	No response	No response	don’t know	don’t know	don’t know	to go to hospital and follow instruction	2	No response	1	for the medication to work well we need God to intervene
Unemployed	1	2	1	16	glenview	1	1	HBP/ diabetes	12=19	4=20	2	negative	5	1	2	1	1	2	2	2	No response	N/A	N/A	No response	N/A	husband	financial	amoxylin, metronidile	2	No response	2	No response	1	fluid discharge	2	No response	No response	No response	No response	No response	No response	it is diagnosis in stages	don’t know	don’t know	follow the doctors advice and treatments	1	herbs	1	stress relief
Unemployed	2	2	1	45	chitungwiza	1	1	HIV	8=16	4=20	36	positive	4	1	2	2	No response	3	24	1	1	lack of blood from the pharmacy	morphine	1	pelvic pain	self	financial	morphine, cisplatin, rosferon, ondeseron	2	No response	1	loss of appetite, vomiting	1	pelvic pain	1	No response	No response	No response	1	No response	No response	needs convectional treatment and one should quickly go to see a doctor	don’t know	screening	continue with treatment till the end	1	going to church	1	removal of evil spirits
Unemployed	2	1	2	65	chegutu	1	2	HBP	3=17	6=20	4	negative	5	1	2	2	No response	3	14	2	No response	No response	tramadol, codeire phosphide, paracetamol	1	whole body	children	financial	tramadol, paracetamol	1	pain relief	1	No response	1	too much fluid coming out	1	No response	No response	No response	1	No response	No response	screening is important	many sexual partners	don’t know	traditional machines don’t work	1	herbs	1	stress relief and God's help in everything
Unemployed	1	2	1	85	budiriro	1	2	N/A	10=19	7=20	5	positive	5	1	2	2	No response	4	5	2	No response	N/A	No response	No response	N/A	aunt/ sister in law	financial	cetroxreg, ciprofixam, metronidazole, co-derephospile	2	2	No response	1	1	oral thrush	1	No response	No response	No response	1	No response	No response	it needs early treatment	don’t know	don’t know	God is the help	1	herbal tea	1	healing comes quickly
Unemployed	3	2	2	112	mhondoro	1	1	HBP/ HIV	5=19	2=20	10	positive	6	2	2	2	No response	2	10	2	No response	No response	paracetamol	No response	No response	children	financial	No response	1	not working	1	vomiting	1	bleeding or abdominal pain	1	No response	No response	No response	1	No response	No response	it needs conventional treatment	don’t know	don’t know	cervical cancer is treatable	1	herbs	1	God is my source of strength
Unemployed	2	1	1	43	seke	1	1	HIV	9=20	2=20	6	positive	No response	No response	2	2	No response	3	6	2	No response	morphine	No response	No response	No response	children	financial	metronidole, poxycyclone, ciprofixacian, morphine, metrobamate	2	No response	2	No response	1	pain	1	No response	No response	No response	1	No response	No response	screening is important	don’t know	don’t know	to follow doctor's instruction	1	herbs	1	to accept the condition
Unemployed	2	2	2	15	glenorah b	1	1	HIV	3=19	2=20	11	positive	2	1	2	2	No response	2	9	2	No response	No response	paracetamol	1	pain on the uterus	sister	financial	paracetamol, multivitamin, doxycydire, cotri, vitamin E	2	No response	1	vomiting	1	pain on the operation site	1	No response	No response	No response	1	No response	No response	cancer of the cervix	don’t know	screening	follow treatment strictly	1	No response	1	God's intervention
Unemployed	2	3	1	90	murehwa	1	2	N/A	2=19	2=20	12	negative	3	1	2	1	1	2	1	1	1	vomiting, financial	codeinphosphate	1	back pain and piles	brother	financial	cisplatin, dexamelhasore, ondesrone	2	No response	1	vomiting, diarrheoa, wounds on the anus and vagina	1	stools with blood	1	No response	No response	No response	1	No response	No response	cervical cancer	early enhancement of sexual activities	avoid many sexual patners	go to the hospitals right now and follow treatment	1	stopped sexual activities	1	getting hope and removal of evil spirit
Unemployed	3	1	2	14	dzivarasekwa	1	1	HBP	2=19	2=20	12	negative	9	2	2	2	No response	3	6	1	1	financial	paracetamol	1	abdominal pain	children	financial	paracetamol, magresume sulphate, cisplatin, dexamethose	1	financial problem	1	heart burn	1	heart burn	1	No response	No response	No response	1	No response	No response	cancer of the cervix	don’t know	don’t know	follow doctors instructions strictly	1	herbs	1	to follow doctors instruction and having hope
Unemployed	3	1	2	145	mutoko	1	1	HIV	1=20	2=20	1	negative	7	1	2	2	No response	2	1	2	No response	No response	asprin	1	abdominal pain	children	financial	tendom E, cotrinoxazole	2	No response	1	abdominal pain	1	vomiting and diarrheoa	1	No response	No response	No response	1	No response	No response	sexually transmitted	unfaithful sexual partners	don’t know	hospital treatment only	2	No response	1	accepting the condition
Unemployed	3	2	2	139	hwedza	1	2	N/A	10=12	2=20	26	negative	2	1	2	2	No response	3	6	1	1	loss of appetite or vomiting	morphine	1	side pain	children	financial	morphine, cisplatin	1	financial problem	1	vomiting and loss of appetite	1	side pains	1	No response	No response	No response	1	No response	No response	bleeding and too much discharge is a symptom	don’t know	don’t know	follow the treatment	1	praying	1	to relieve pain and stress
Unemployed	3	2	2	163	uzumbamarambapfungwe	1	1	Diabetes/ HBP/ HIV	3=13	2=20	72	positive	3	2	2	2	No response	3	1	1	2	No response	celecoxab	2	No response	family	financial	cisplatin, morphine, pettide, ondensron	2	No response	2	diarrheoa	2	No response	1	No response	No response	No response	1	No response	No response	bleeding and heavy vaginal discharge and back ache are symptoms of cervical cancer	don’t know	screening	follow doctors instructions strictly	2	No response	1	pain relief through prayer
Unemployed	2	2	2	310	shurugwi	1	1	Ulcers	5=19	2=20	9	negative	3	1	2	2	No response	3	6	1	1	vomiting	morphine	2	No response	sister	financial	dexamethose, ondeseron, cisplatin, metronidole	1	low doses	1	vomiting, nausea, diarrhea	1	wounds on the cervix	1	No response	No response	No response	1	No response	No response	it is a painful condition, it kills	don’t know	screening	follow treatment and not to listen to people	1	No response	1	God's help in treatment for the medication to work
Unemployed	1	1	2	355	kariba	1	1	asthma	2=19	2=20	12	negative	5	1	2	2	No response	2	12	1	1	financial	morphine	1	abdominal pain	brother	financial	cisplatin, morphine, pechidire	2	No response	1	vomiting or constipation	1	neuropathy	1	No response	No response	No response	1	No response	No response	don’t know	don’t know	don’t know	follow treatment	2	No response	1	God's help to aid treatment
Unemployed	1	2	1	19	mufakose	1	1	HIV	2=20	2=20	1	positive	3	1	2	2	No response	3	1	2	No response	No response	didofenac, codempophde, paracetamol	1	lower abdominal pain	husband	financial	didofenac, paracetamol, codenephosphate	2	No response	2	N/A	1	lower abdominal pain	1	No response	No response	No response	1	No response	No response	nothing	don’t know	don’t know	nothing	2	No response	1	pain relief
Unemployed	1	2	1	14	dzivarasekwa	1	1	HIV	2=20	2=20	1	positive	4	1	2	2	No response	4	1	2	No response	No response	stopen	1	abdominal pain	husband	financial	stopyne	2	N/A	1	not relieving pain	1	pelvic pain	1	No response	No response	No response	1	No response	No response	don’t know	don’t know	don’t know	nothing	2	No response	1	pain relief
Unemployed	3	2	2	84	zvimba	1	1	HIV	12=19	2=20	3	positive	3	1	2	2	No response	2	3	2	No response	No response	diclofenac	1	back pain, headache	children	financial	metronidole, ciprifenac, ferrous sulphate, folic acid	2	N/A	2	No response	1	dizziness, backache, headache	1	No response	No response	No response	1	No response	No response	its treatable	don’t know	don’t know	to follow treatment procedure strictly	2	No response	1	God knows everything and I am alive
Unemployed	1	1	1	349	gokwe	1	2	N/A	2=17	2=19	24	negative	4	1	2	2	No response	3	24	2	No response	No response	audofenac	1	side pains	children	financial	didofenac, metronidicle, ciprofiocan, doxycycline, ferrous sulphate, folic acid	2	No response	2	No response	1	side pains	1	No response	No response	No response	1	No response	No response	cancer of the cervix	don’t know	don’t know	nothing	2	No response	No response	No response
Unemployed	3	1	2	308	honde valley	1	2	N/A	6=17	2=20	30	negative	4	1	2	2	No response	2	6	1	1	loss of appetite, vomiting, expensive medicine	didofenac	2	No response	children	financial	cisplatin, ferrous sulphate, folic acid, metronidaride, ciproflocan	2	No response	1	loss of hair, loss of appetite, vomiting	2	No response	1	No response	No response	No response	1	No response	No response	bleeding is a symptom after menopause	don’t know	screening	don’t waste time with traditional healers	1	herbs	1	God healed me, I nolonger have the disease
Unemployed	2	3	1	6	emerald hill	1	1	HBP	10=17	2=20	24	negative	3	1	2	1	1	2	8	1	1	cost of drugs	codeinphosphate and paracetamol	1	borne pain	self	medical expenses	carboplatin, ferrous sulphate, folic acid, amoxycilin	2	No response	1	excess acid, sun sensitivity, loss of hair, loss of appetite, vomiting	1	bleeding sometimes	2	No response	No response	No response	No response	No response	No response	screening is important	Human Papiloma Virus	avoid many sexual patners	adhere to treatment and not to listen to people in the community about cancer treatment	1	diet control	1	motivation to get treated
Unemployed	2	1	2	76	marondera	1	1	HIV	6=20	2=20	8	positive	2	1	2	2	No response	2	8	2	No response	No response	no pain	No response	No response	family	financial	ferrous sulphate, normal sdre, doctrose, metronidicle, ciprofiocan	No response	N/A	No response	N/A	1	bleeding	1	No response	No response	No response	1	No response	No response	symptoms bleeding	don’t know	don’t know	the disease is treatable	1	traditional healer	No response	No response
Unemployed	3	1	2	85	bindura	1	1	HIV	11=20	12=20	4	positive	6	1	2	2	No response	3	4	2	No response	codeinphosphate, paracetamol	No response	1	abdominal pain	daughter	financial	metronidicle, ciprofloxcan, doxycycline, ferrous sulphate, folic acid	2	No response	2	No response	1	bleeding	1	No response	No response	No response	1	No response	No response	don’t know	don’t know	don’t know	nothing	1	herbs	1	stopping bleeding
Unemployed	1	2	1	76	marondera	1	1	HIV	7=19	2=20	8	positive	4	1	2	2	No response	4	8	2	No response	No response	ibuprofen	1	pelvic pain	husband	financial	ferrous sulphate, folic acid, metronidazole, amoxicilin	No response	No response	No response	No response	No response	No response	No response	No response	No response	No response	No response	No response	No response	don’t know	don’t know	don’t know	don’t seek help anywhere else except at the hospital	1	prophets	1	pain relief
Unemployed	3	1	1	14	waterfalls	1	1	HIV	6=17	2=20	30	positive	3	1	2	2	No response	2	6	1	1	financial	didofenac	1	abdominal pain	former employer	financial	metronidazole, ciprofenac, cisplatin, ferrous sulphate, folic acid	1	No response	No response	dizziness, hair loss, loss of appetite	1	abdominal pain	1	No response	No response	No response	1	No response	No response	dietary changes are needed, reduced salt and a lot of fruit and vegetables	women who are HIV positive	don’t know	practice recommended dietary changes and follow doctors'instruction	1	dietary changes	1	stress relief
Unemployed	1	2	2	15	glenorah b	1	2	N/A	10=16	2=20	36	negative	5	1	2	2	No response	2	6	1	1	financial	paracetamol, diclofenac	1	back pain	children	financial	cisplatin, metronidazole, ciproflocan, doxycydene, ferrous sulphate, multivitamins	2	No response	1	vomiting, anaemia	1	back pain	1	No response	No response	No response	1	No response	No response	screening is important	don’t know	don’t know	use condoms, its treatable	1	dietary changes	1	to be courageous to go for treatment
Unemployed	3	1	1	270	mutasa	1	1	HBP	2=16	2=20	48	negative	11	2	2	2	No response	2	8	1	1	financial	paracetamol	1	abdominal pain	family	financial	metronidazole, doxycydine, cisplatin, ferrous sulphate, folic acid	1	not available	1	hair loss	1	back pain	1	No response	No response	No response	1	No response	No response	bleeding	don’t know	don’t know	go to hospital, traditional healers don’t help	1	herbalist	1	God gives wisdom
Unemployed	3	1	1	19	epworth	1	1	HIV	1=19	2=20	13	positive	6	1	2	2	No response	2	13	2	No response	No response	asprin, paracetamol	1	back pain	children	financial	multivitamin, ferrous sulphate, folic acid	No response	N/A	No response	N/A	1	constipation and bleeding	1	No response	No response	No response	1	No response	No response	bleeding is a symptom	don’t know	don’t know	don’t waste time with traditional healers	1	traditional healer	No response	No response
Unemployed	3	2	2	110	macheke	1	1	HIV	2=19	2=20	12	positive	3	1	2	2	No response	2	7	1	1	financial	didofenac, paracetamol	1	side pain and backache	self	No response	dicrepan, cisplatin, palisterone, dexamethare, normal saline	1	No response	No response	hair loss	1	side and back pain	1	No response	No response	No response	1	No response	No response	heavy vaginal discharge is a symptom	diet	don’t know	advise them to go for chemotherapy and radiotherapy	1	traditional healer	1	God helps for the treatment to work
Unemployed	1	1	2	290	chivi	1	1	HBP	5=18	2=20	27	negative	5	1	2	2	No response	2	6	1	1	financial	celecoxab, paracetamol	1	side pain	husband	financial	cisplatin, ciprofloxacin, metochlopromide, ferrous sulphate, folic acid	2	No response	1	vomiting, loss of appetite	1	side pains	1	No response	No response	No response	1	No response	No response	screening is important	sexual partners are different	don’t know	the disease is treatable	2	No response	1	it help me to go to hospital not to traditional healers
Unemployed	2	2	2	207	chirumhanzu	1	1	HIV	1=20	3=20	3	positive	3	1	2	2	No response	3	3	2	No response	No response	paracetamol	1	abdominal pain	brother	financial	metronidazole, ciprofenac, cisplatin, ferrous sulphate, folic acid	2	No response	2	No response	1	bleeding and vaginal discharge	1	No response	No response	No response	1	No response	No response	bleeding is a symptom	don’t know	don’t know	they should seek help at the hospital	1	use herbs	1	give me peace of mind
Unemployed	1	1	2	56	beatrice	1	1	HIV	10=18	3=20	14	positive	8	1	2	2	No response	2	8	1	1	expensiveness of drugs	morphine	1	back pain	parents	financial	cisplatin,amoxylin, chloramplexicol, ferrous and folic acid	1	affordability	1	hair loss, vomiting, loss of appetite, dizziness	1	bleeding	1	No response	No response	No response	1	No response	No response	bleeding is a symptom	early sexual activity	don’t know	don’t waste time going to prophets and traditional healers	1	use herbs	1	pain relief
Unemployed	3	1	2	84	zvimba	1	1	HBP	1=20	2=20	2	negative	10	1	2	2	No response	1	2	2	No response	No response	ibrufen, didofenac	1	back pain	self	N/A	didofenac	2	No response	2	No response	1	back pain	1	No response	No response	No response	1	No response	No response	its treatable	don’t know	don’t know	don’t know	2	No response	1	bleeding has stopped through prayer
Unemployed	2	1	2	76	marondera	1	2	N/A	5=15	No response	No response	positive	4	1	2	1	1	3	12	1	2	N/A	panadol, paracetamol	2	N/A	brother	financial	paracetamol, cisplatin, paclitaxel	2	N/A	2	N/A	1	swelling of lower limbs and back pain	1	No response	No response	No response	1	1	No response	cancer of the cervix	multiple sexual partners, vaginal douching	prevent the above mentioned causes	seek medical attention	1	use herbs	2	when I am in pain when I pray, all the pain goes
Unemployed	3	3	1	21	manyame air base	1	1	HIV	1=19	No response	No response	positive	1	1	2	1	2	2	3	1	1	diarrhoea, general body weakness and vomiting	morphine	1	morphine is expensive and it causes dizziness	inlaws and sisters	financial	morphine, pain eeze, cisplatin	2	N/A	1	constipation from morphine, nausea and vomiting from chemotherapy	2	N/A	2	N/A	No response	No response	No response	No response	No response	is the cancer of the cervix which is caused by HPV and if reported early it is curable	Human Papiloma Virus	HPV vaccine	seek for early treatment at health institute	2	use of diet eg black jack	1	when bleeding, if I prayed, bleedding started to be lessN/A Also when in need of money for chemotherapy if I pray, my relatives will assist me
Unemployed	3	1	2	163	uzumbamarambapfungwe	1	1	HIV	2=19	No response	No response	positive	6	1	2	2	No response	2	11	1	1	vomiting	medicines	1	financial	son and daughter in law	financial	morphine, paracetamol, cisplatin, carboplatin	2	N/A	1	dizziness and vomiting	2	N/A	2	N/A	No response	No response	No response	No response	No response	cancer of the cervix	vaginal douching and HPV	vaccinated against HPV	early treatment and not to waste time consulting non health proffessionals	1	traditional herbs	1	if you believe in christianity, most problems like bleeding, pain and general body weakness will disappear
Unemployed	3	2	1	25	white cliff	1	1	HBP	11=19	No response	No response	positive	5	1	2	1	1	2	4	0	1	excessive vaginal bleeding	non pharmacological methods and pain eeze	2	N/A	medical aid	financial	paracetamol, nifedipine, hydrochlorothiazide, carboplatin, paditaxel	2	N/A	2	N/A	1	vaginal bleeding, yellowish vaginal discharge	2	N/A	No response	No response	No response	No response	No response	growth that started at the cervical os	early sexual active, STIs, Being HIV positive	avoid the above mentioned causes	encourage her to seek medical attention	2	N/A	2	God control everything
Unemployed	1	1	2	155	`mt darwin	1	2	N/A	3=19	No response	No response	negative	6	1	2	2	No response	2	12	1	1	loss of appetite, nausea and vomiting	morphine, paracetamol	2	N/A	daughter	financial	morphine, paracetamol, cisplatin	2	N/A	1	allopecia, nausea, vomiting, general body weakness	1	pressure sores	2	N/A	No response	No response	No response	No response	No response	cancer of the cervix	vaginal douching	stop vaginal douching	go to hospital	1	use of herbs	1	when I pray the pain will subside
Unemployed	1	2	1	26	granary park	1	1	HIV	2=19	3=20	13	positive	3	1	2	1	1	1	6	2	No response	No response	tramadol, pethidine, codein	1	back ache and abdominal pain	husband	financial	metronidaside, ciproflocan, doxycycline, ferrous sulphate, folic acid	2	No response	2	No response	1	vaginal discharge	1	No response	No response	No response	1	No response	No response	it can be treated if detected early	Human Papiloma Virus	protected sex	don’t waste time on traditional healers	1	herbs	1	relieve pain and fear
Unemployed	1	1	2	229	gutu	1	1	Gaut arthritis/ HBP	5=15	No response	No response	negative	6	1	2	2	No response	1	2	1	1	vomiting, diarrhoea, GBW	tramadol, paracetamol	2	N/A	daughter	financial	tramadol, paracetamol, allopurinol, nifedipine and atenolo, cisplatin and paditaxel	2	N/A	1	diarrhoea, loa, GBW,allopecia, nausea	1	painful lower limbs	2	N/A	No response	No response	No response	No response	No response	cancer of the cervix	vaginal douching	attending cancer screening	avoid traditional healers and seek medical attentionN/A Also to follow health professional orders	1	by eating traditional foods and avoiding sugar and fat foods	2	when you pray you will have faith that the condition can be over one day
Unemployed	1	1	2	38	mazowe	1	2	N/A	4=19	No response	No response	negative	4	1	2	2	No response	3	7	1	1	vomiting, general body weakness	morphine and paracetamol	1	no finance to buy morphine and paratamol	self and husband	financial	morphine, paracetamol, carboplatin, paditaxel, cisplatin	1	failed to get money to buy	1	vomiting, diarrhoea, loss of appetite, general body weakness	1	oedema of lower limbs and pv bleeding	1	No response	No response	No response	1	No response	No response	cancer of the cervix	vaginal douching	avoid vaginal douching	to go to hospital early	1	taking traditional herbs	1	when am bleeding most of the time I pray and the bleeding will start to have low flows
Unemployed	3	2	2	349	gokwe	1	1	ART/ HIV	12=19	No response	No response	positive	No response	2	2	1	1	No response	0	2	2	No response	no pain	2	No response	son	financial	none	2	No response	2	No response	2	No response	2	No response	No response	No response	1	No response	No response	it’s a woman's diagnosis	multiple partners, use of herbs to anhance sexual activity	one sexual partner and avoid use of herbs	to get early treatment	1	initially had leep done	3	had not shared my condition with them
Unemployed	3	1	2	349	bikita	3	2	No response	No response	No response	No response	negative	No response	2	2	1	1	0	0	2	No response	No response	morphine	2	No response	well wishers	toiletries and sometimes food	morphine tablets	2	No response	2	No response	2	No response	2	No response	No response	No response	No response	No response	No response	a woman condition that affects the cervix	douching using fingers	avoid douching	to get early treatment	2	No response	3	No response
Unemployed	1	1	2	38	mazowe	1	2	No response	9=19	No response	No response	negative	2	2	2	2	No response	4	5	1	1	nausea and vomiting, diarrhoea, loss of appetite	morphine	1	cant afford to buy morphine	son	financial	morphine, paditaxel, cisplatin, metochlopromide, ferrous sulphate and folic acid	2	N/A	1	allopecia, nausea, vomiting, diarrhoea, loss of appetite	1	oedema and painful lower limbs	1	No response	No response	No response	1	No response	No response	cancer of the cervix	unprotected sex, vaginal douching	having protected sex	to get early treatment	2	N/A	2	when in pain , if I pray, the pain will subside
Unemployed	2	2	2	349	gokwe	1	1	HIV	6=18	No response	No response	positive	3	1	2	1	1	2	7	1	1	nausea and vomiting	morphine	2	N/A	sister	financial	morphine, paditaxel, cisplatin, odenstrone	2	N/A	1	loss of weight	1	excessive bleeding, lower abdominal pain	1	No response	1	No response	No response	No response	No response	cancer of the cervix	prostitution	avoid prostitution	go to hospital for early treatment	2	N/A	1	God controls everything, so for pain and bleeding to stop you have to pray
Unemployed	3	2	2	29	domboshava	1	1	HIV	7=17	3=20	28	positive	3	1	2	2	No response	2	8	1	1	expensiveness of drugs	didofenac, paracetamol	1	side pains	self	N/A	cisplatin, metronidazole, ciproflocan, doxycydene, ferrous sulphate, multivitamins	1	expensive drugs	1	nausea, vomiting, diarrhoea, dizziness	2	No response	1	No response	No response	No response	1	No response	No response	screening is important	vaginal douching, STIs	dietary changes	don’t go to traditional healers	2	No response	1	God gave me strength to continue with treatment and gave me hope
Unemployed	3	2	2	90	murehwa	1	1	HIV	9=16	3=20	36	positive	5	2	2	2	No response	3	9	1	1	the drugs were expensive	codenphosphate, paracetamol	1	back pain and side pain	donors	financial	cisplatin, metronidazole, ciproflocan, doxycydene, ferrous sulphate, multivitamins	2	No response	No response	nausea and vomiting, hair loss	1	back pain, dizziness, side pain	1	No response	No response	No response	1	No response	No response	its treatable	women who are HIV positive	don’t know	No response	1	traditional healers	1	to accept the disease and to move on
Unemployed	3	2	1	115	chinhoyi	1	1	HIV	2=20	3=20	1	positive	1	1	2	2	No response	3	1	2	No response	No response	meprobamate	1	back ache	brother	financial	metronidazole, ciproflocan, ferrous sulphate, folic acid, doxycydine	2	No response	2	No response	1	back pain	1	No response	No response	No response	1	No response	No response	its treatable	don’t know	don’t know	follow treatment procedure	2	No response	1	God can heal me
Unemployed	1	2	1	7	mbare	1	1	RVI	10=19	No response	No response	positive	2	1	2	2	No response	3	4	1	1	dizziness	morphine	2	N/A	husband	financial	morphine, liquid paraffin, cisplatin and paditaxel, ferrous sulphate and folic acid, darunavir, ritonavir, abacavir and lamivudine	2	N/A	1	nausea, vomiting, diarrhoea, dizziness	1	constipation and bleeding	1	1	1	No response	1	1	No response	cancer of the cervix	being HIV positive and multiparity	protected sex	seek medical attention early	1	taking traditional herbs	2	God will intervene
Unemployed	3	1	1	44	norton	1	1	RVI	10=19	No response	No response	positive	4	1	2	2	No response	3	5	1	1	vomiting	tramadol, cocodamol, morphine	2	N/A	sister in law and brother	paying hospital bills and transport to and from hospital	tramadol, cocodamol, morphine, tenolom E, cisplatin and paditaxel	2	N/A	1	vomiting and headache	1	blurred vision, dizziness and general oedema	1	No response	1	No response	1	No response	No response	it is the present of cancerous lumb at the cervix	not sure	abstinance, avoid stress and use of protected sex	she must be stress free and then follow doctors orders	2	N/A	4	cancer treatment is prescribed by health professionals only, so going to church will not control cancer
Unemployed	1	1	2	266	mutare	1	1	HBP	11=18	No response	No response	negative	9	1	2	2	No response	3	5	1	1	general body weakness	morphine and tramadol	2	N/A	daughter	financial	hydrochlorothiazide, nifedipine, cisplatin, paditaxel, ferrous sulphate and folic acid	1	it was expensive	1	nausea and vomiting, diarrhoea, general body weakness	1	side pain and oedema of lower limbs	1	No response	1	No response	1	1	No response	cancer of the cervix	vaginal douching, unprotected sex, repeated episodes of STIs	avoid the above mentioned causes	seek for medical attention as soon as possible	1	traditional herbs	2	you must have faith in everything so that the almighty will heal you
Unemployed	1	1	1	18	budiriro	1	2	No response	6=17	No response	No response	negative	7	1	2	2	No response	3	9	1	1	nausea, vomiting, loss of appetite, general body weakness	morphine and paracetamol	2	N/A	son and husband	financial	cisplatin, paditaxel, morphine, paracetamol, ferrous sulphate and folic acid	2	N/A	1	nausea, vomiting, diarrhoea, general body weakness, numbness, anaemia, loss of appetite, oral sores	1	oedema of lower limbs and pv bleeding	1	No response	No response	No response	1	No response	No response	cancer of the cervix and it affects any sexually active female client	unprotected sex	protected sex and HPV vaccination	not to waste time hunting for non health professionals, treatment but to to seek medical attention as soon as possible	2	N/A	1	when am in pain and when having heavy bleedingN/A I pray and all will start to be better
Unemployed	3	1	2	223	buhera	1	2	No response	8=19	No response	No response	negative	4	1	2	2	No response	4	5	1	1	loss of appetite, general body weakness	morphine and paracetamol	2	N/A	niece and brother	financial	morphine, paracetamol, paditaxel, cisplatin	2	N/A	1	nausea, vomiting, diarrhoea, general body weakness	1	oedema of lower limbs, lower abdominal pain	1	No response	No response	No response	1	1	No response	cancer of the cervix	vaginal douching	protected sex and avoid vaginal douching	seek medical attention as early as possible	1	traditional herbs	2	when in pain If I pray the pain subsidise
Unemployed	1	1	2	151	guruve	1	1	RVI	8=18	No response	No response	positive	4	1	2	2	No response	1	4	1	1	general body weakness	morphine and paracetamol	2	N/A	husband	financial	morphine, paracetamol, cisplatin, liquid paraffin	2	N/A	1	vomiting, constipation, general body weakness	2	N/A	1	1	No response	No response	1	1	No response	cancer of the cervix	Human Papiloma Virus	use protected sex	seek for medical attention as soon as possible	2	N/A	1	when I started bleeding and having severe pain, I pray to God and all will start to subside
Unemployed	2	2	1	18	glenorah b	1	1	RVI	3=19	No response	No response	positive	2	1	2	2	No response	1	12	1	1	nausea and vomiting, general body weakness	tramadol	2	N/A	sister	financial	tramadol, tenolam E, cisplatin, paditaxel, palonestrone, ranitidine, dexamethasone	2	N/A	1	general body weakness	1	painful rt lower limb	1	No response	No response	No response	1	No response	No response	cancer of the cervix	not sure	having routine cervical cancer screening	seek medical attention as soon as possible	1	using herbs	2	if you have faith, God will heal you
Unemployed	3	1	2	151	guruve	1	2	No response	11=19	No response	No response	negative	9	1	2	2	No response	3	3	1	2	N/A	co-codamol	2	N/A	son and daughter	financial	co-codamol, cisplatin	2	N/A	2	N/A	1	side pain and painful lower limbs	1	No response	No response	No response	1	1	No response	cancer of the cervix	multiparity, unprotected sex, vaginal douching	protected sex	seek medical attention as soon as possible	1	eating natural food	1	it helps to relief stress
Unemployed	3	1	2	174	rusape	1	1	HBP/ HIV	4=19	No response	No response	positive	8	1	2	2	No response	1	2	1	2	N/A	morphine	2	N/A	Son	financial	morphine, cisplatin, nifedipine and hydrochlothiazide, paracetamol	2	N/A	1	constipation	1	side pains	1	No response	No response	No response	1	1	No response	cancer of the cervix	unprotected sex, vaginal douching	having routine cervical cancer screening	seek medical attention as soon as possible	1	eating natural food	1	sometimes when an in severe pain, if I pray the pain subside
Unemployed	1	2	1	44	norton	1	1	HIV	6=16	3=20	36	positive	3	1	2	2	No response	3	6	1	1	expensiveness of drugs	paracetamol	2	No response	world vision care	financial	metronidazole, cisplatin, ciproflocacin, ferrous sulphate, folic acid	2	No response	1	loss of appetite, diarrhoea, vomiting	1	forgetfulness	1	No response	No response	No response	1	No response	No response	bleeding is a symptom of cervical cancer	don’t know	screening	don’t use herbs or go to traditional healers	1	went to traditional healers	No response	No response
Unemployed	3	1	2	81	chihota	1	1	HBP/ HIV	3=17	No response	No response	positive	6	1	2	2	No response	3	8	1	1	nause and vomiting	morphine	2	N/A	daughter	financial	morphine, cisplatin and paditaxel, nifedipine and HTC, tenolam	2	N/A	1	constipation, nausea, vomiting, general body weakness	1	oedema and painful lower limbs	1	No response	No response	No response	1	1	No response	cancer of the cervix	vaginal douching, unhealth food, unprotected sex	avoid the above mentioned causes	seek medical attention early	2	N/A	2	it helps to relief stress also if you believe in God the condition will be having less complications
Unemployed	3	2	2	299	masvingo	1	1	HIV	12=19	No response	No response	positive	4	1	2	2	No response	2	3	1	1	nausea and vomiting, dry mouth	morphine	2	N/A	self and daughter in law	financial	morpine, cisplatin, paditaxel, liquid paraffin, tenolam e	2	N/A	1	nausea, vomiting, constipation, dry mouth, numbness of lower and upper limbs, alopecia	1	bleeding and side pain	1	No response	No response	No response	1	1	No response	cancer of the cervix	unprotected sex, early enduldging in sex	protected sex	seek medical attention early	2	N/A	2	when bleeding or in pain if you pray evrything subsides
Unemployed	3	1	2	38	mazowe	1	1	HIV	8=17	No response	No response	positive	8	1	2	2	No response	4	6	1	1	general body weakness	morphine	2	N/A	daughter	financial	morphine, metochlopromide, cisplatin, paditaxel, liquid paraffin	2	N/A	1	constipation, nausea, vomiting, general body weakness	1	anaemia, heavy bleeding, oedema and painful lower limbs	1	No response	No response	No response	1	1	No response	cancer of the cervix	immunosuppression and unprotected sex	protected sex	seek medical attention early	1	natural foods	1	when in pain if you pray, God will intervene
Unemployed	3	2	2	321	nkayi	1	1	HBP/ HIV	4=15	No response	No response	positive	7	1	2	2	No response	1	2	1	1	nausea, vomiting, constipation, alopecia	morphine and paracetamol	2	N/A	son	financial	morphine, paracetamol, tenolam e, liquid paraffin, cisplatin	2	N/A	1	alopecia, numbness of both limbs, nausea, vomiting, general body weakness	2	N/A	2	No response	No response	No response	No response	No response	No response	cancer of the cervix	unprotected sex, vaginal douching	protected sex and routine cervical cancer screening	seek medical attention early	1	eating natural food	1	if am stressed, when I pray all stress will be off
Unemployed	3	1	2	286	muzarabani	1	1	diabetes melitus/ HBP	3=19	No response	12	negative	10	1	2	2	No response	4	7	1	1	general bosy weakness	morphine	2	N/A	son	financial	morphine, cispaltin and paditaxel, nifedipine and hydrochlothazide, glibenclamide and metformine, liquid paraffin	2	N/A	1	nausea, vomiting, general body weakness, alopecia, oral thrush	1	oedema and paiful lt leg	1	No response	No response	No response	1	1	No response	cancer of the cervix	poor hygiene, prostitution, vaginal douching	avoid douching, unprotected sex	seek medical attention early rather than going to traditional healers	1	eating black jack and avoiding fat foods	1	sometimes when I am stressed, I pray to God for intervention and I will be stress free
Unemployed	1	1	2	115	chinhoyi	1	1	HIV	2=19	No response	13	positive	6	1	2	2	No response	1	3	1	1	nausea and vomiting, numbness of both lower and upper limbs	paracetamol	2	N/A	husband	financial	paracetamol, cisplatin, metochlopromide, ferrous sulphate, folic acid	2	N/A	1	nausea, vomiting, numbness of both lower and upper limbs, alopecia	2	N/A	2	No response	No response	No response	No response	No response	No response	cancer of the cervix	unprotected sex	protected sex	seek medical attention early	2	N/A	2	God Is our healer when you have faith in him, he will control everyh situation
Unemployed	1	2	1	10	kambuzuma	1	1	HIV	8=17	No response	31	positive	3	1	2	2	No response	1	4	1	1	general body weakness	morphine and paracetamol	1	constipation	husband	financial	tenolam e, liquid paraffin, morphine, cisplatin, paracetamol	2	N/A	1	general body weakness, alopecia	2	N/A	1	No response	No response	No response	1	1	No response	cancer of the cervix	vaginal douching and unprotected sex	early screening and good sexual behaviour	seek medical attention early	2	N/A	1	when in pain or bleeding if you pray the almighty will interven and you will start to feel better
Unemployed	3	1	2	144	mutoko	1	1	HBP/ HIV	12=19	No response	3	positive	8	1	2	2	No response	4	2	1	1	nausea and vomiting	morphine	1	constipation	son	financial	nifedipine, hydrochlothazide, morphine, carboplatin and paditaxel, metochlopromide	2	N/A	1	nausea and vomiting, general body weakness	1	oedema and painful lower limbs	1	No response	No response	No response	1	1	No response	cancer of the cervix	vaginal douching and prostitution	protected sex	seek medical attention early	1	natural foods	1	sometimes when pain hits me I pray and God will heal me
Unemployed	1	2	2	289	gutu	1	1	HIV	11=19	3=20	4	positive	2	1	2	1	1	1	4	2	No response	No response	celecoxab	1	back pain	donors	financial	metronidazole, ciprofixacan, doxycydine, ferrous sulphate, folic acid	2	No response	2	No response	1	back pain	No response	No response	No response	No response	1	No response	No response	screening is very important, HIV positive should be screened every year	don’t know	screening	to go for treatment	2	No response	1	comfort from the word of God
Unemployed	1	2	2	266	mutare	1	1	HIV	1=19	No response	No response	positive	4	1	2	2	No response	2	4	1	1	nausea and vomiting, diarrhoea	morphine	1	side pains are persisting	son	financial	morphine, cisplatin, tenolam e	2	N/A	1	nausea, vomiting and diarrhoea	1	side pain	1	No response	No response	No response	1	1	No response	cancer of the cervix	vaginal douching	routine cervical cancer screening	seek medical attention	1	taking lemon water and plenty of vegetables	1	if you go to church you will be relieved from stress
Unemployed	2	2	2	145	mutoko	1	1	HIV	1=20	No response	2	positive	1	1	2	2	No response	3	1	1	1	nausea and vomiting	morphine	2	N/A	self and sister	financial	morphine, tenolam d, cisplatin, paditaxel	2	N/A	1	nausea and vomiting, general body weakness	1	oedema and painful lower limbs	1	1	No response	No response	1	1	No response	cancer of the cervix	unprotected sex	having routine cervical cancer screening	seek health attention as soon as possible	2	N/A	1	God will male a way, he is our healer
Unemployed	2	2	1	27	chitungwiza	1	2	No response	8=19	No response	7	negative	4	1	2	2	No response	2	5	1	1	nausea and vomiting, loss of appetite	morphine and paracetamol	2	N/A	sister	financial	morphine, cisplatin, paditaxel	2	N/A	1	nausea, vomiting, diarrhoea and general body weakness	2	N/A	1	1	No response	No response	1	1	No response	cancer of the cervix	Human Papiloma Virus	routine cervical cancer screening	seek medical attention early	2	N/A	2	God is our healer
Unemployed	3	1	2	115	chinhoyi	1	1	HIV	5=18	No response	22	positive	5	1	2	2	No response	3	7	1	1	loss of appetite, general body weakness	morphine	2	N/A	daughter	financial	morphine, tenolam d, cisplatin, paditaxel, metochlopromide	2	N/A	1	nausea and vomiting, loss of appetite, general body weakness	1	side pain and painful lower limbs	1	No response	No response	No response	1	1	No response	cancer of the cervix	vaginal douching and unprotected sex	protected sex and routine cervical cancer screening	seek medical attention early	1	low fat foods and natural foods	1	with God nothing is impossible, so with the advanced stage God will heal or make a way
Unemployed	1	1	2	299	masvingo	1	1	asthma	9=19	3=20	6	negative	4	1	2	2	No response	4	6	2	No response	No response	paracetamol	1	pelvic pain	children	financial	metronidazole, ciprofixacan, doxycydine, ferrous sulphate, folic acid	2	No response	2	No response	1	passing offensive vaginal discharge	1	No response	No response	No response	1	No response	No response	vaginal discharge which is offensive is a symptom	don’t know	don’t know	to go for treatment strictly	1	traditional healer	1	comfort
Unemployed	2	1	1	18	budiriro	1	2	N/A	1=16	3=20	48	negative	7	1	2	2	No response	3	12	1	1	expensiveness of drugs	didofenac	No response	abdominal pain	sister	financial	cisplatin, puditaxel, palenstrone, metochlopromide	2	No response	1	hairloss, vomiting, diarrhoea, loss of apetite	1	abdominal pain	1	No response	No response	No response	1	No response	No response	screening is important	don’t know	don’t know	get help from the hospital only	1	herbs	1	pain relief
Unemployed	3	1	2	145	mutoko	1	1	HIV	6=18	No response	20	positive	12	1	2	2	No response	4	7	1	1	general body weakness and vomiting	morphine	2	N/A	daughter	financial	morphine, liquid paraffin, tenolam E, cisplatin, paditaxel	2	N/A	1	constipation, nausea and vomiting	1	oedema and painful lower limbs	1	1	No response	No response	1	1	No response	cancer of the cervix	vaginal douching and immunosuppression	protected sex	don’t waste time consulting non health proffessionals, seek medical attention early	1	black jack and low fat foods	1	when bleeding, if I pray with faith, bleeding will stop
Unemployed	3	1	2	163	uzumbamarambapfungwe	1	1	HIV	1=19	No response	14	positive	8	2	2	2	No response	3	6	1	1	nausea and vomiting	morphine	2	N/A	son	financial	crsplatin, morphine, paclitaxel, tenolam d	2	N/A	1	nausea and vomiting, loss of appetite, general body weakness	1	side pains and oral thrush	1	No response	No response	No response	1	1	No response	cancer of the cervix	unprotected sex	screened against cervical cancer	seek medical attention early	2	N/A	1	sometimes when am in severe pain and when I am stressed up, I pray and all will go away
Unemployed	1	2	1	18	budiriro	1	1	HIV	8=19	No response	7	positive	6	1	2	2	No response	1	2	1	1	nausea and vomiting	paracetamol	2	N/A	husband	financial	paracetamol, cisplatin, palanestrone and odenstone, tenolam d	2	N/A	1	vomiting and nausea	2	N/A	1	1	No response	No response	1	1	No response	cancer of the cervix	Human Papiloma Virus	protected sex	seek medical attention early	2	N/A	1	with God nothing is impossible
Unemployed	3	1	2	286	muzarabani	1	1	HIV	10=18	No response	26	positive	4	1	2	2	No response	2	4	1	1	loss of appetite, constipation, headache	paracetamol and morphine	2	N/A	son and daughter in law	financial	morphine, paracetamol, tenolam d, cisplatin, paditaxel	2	N/A	1	headache, nausea, vomiting, general body weakness	2	N/A	1	No response	No response	No response	1	1	No response	cancer of the cervix	vaginal douching and prostitution	protected sex	seek medical attention early	1	low fat foods and natural foods	2	prophets from my church will come and help me with prayers to reduce disease and stress
Unemployed	1	1	1	299	masvingo	1	1	HIV	1=16	No response	38	positive	4	1	2	2	No response	1	3	1	1	nausea and vomiting	paracetamol	2	N/A	husband	financial	paracetamol, cisplatin, palanestrone and odenstone, tenolam d	2	N/A	1	headache, nausea, vomiting, general body weakness	2	N/A	1	No response	No response	1	No response	No response	No response	cancer of the cervix	Human Papiloma Virus	early and routine cervical cancer screening	seek medical attention early	2	N/A	1	with God now am in maintanance phase of my cervical cancer treatment
Unemployed	1	2	2	438	buhera	1	1	HBP	5=17	No response	34	negative	5	1	2	2	No response	4	8	1	1	nausea and vomiting, loss of appetite	morphine	2	N/A	daughter	financial	morphine, liquid paraffin, tenolam d, cisplatin, paditaxel	2	N/A	1	nausea and vomiting, loss of appetite, general body weakness	1	oedema and painful lower limbs	1	No response	No response	No response	1	1	No response	cancer of the cervix	vaginal douching and unprotected sex	avoid vaginal douching and use protected sex	seek medical attention early	1	natural foods	1	God will guide me on treatment and how to look for funds for treatment
Unemployed	1	1	1	16	glenview	1	2	N/A	11=19	No response	4	negative	3	1	2	2	No response	1	2	1	1	general body weakness and vomiting	morphine	2	N/A	husband	financial	morphine, cisplatin, metochlopromide, liquid paraffin	2	N/A	1	nausea and vomiting, loss of appetite, general body weakness	2	N/A	1	1	No response	No response	1	1	No response	cancer of the cervix	vaginal douching	protected sex	avoid wasting time, consulting traditional healers, seek medical attention	2	N/A	1	when in pin and pray, pain will subside
Unemployed	3	1	2	450	fulabusi	1	2	N/A	2=19	No response	12	negative	12	1	2	2	No response	4	4	1	1	general body weakness and vomiting	paracetamol and morphine	2	N/A	son and daughter in law	financial	paracetamol, cisplatin, palanestrone and odenstone, tenolam d	2	N/A	1	nausea and vomiting, loss of appetite, general body weakness	1	side pains, shortness of breath	1	No response	No response	No response	1	1	No response	cancer of the cervix	unprotected sex	get screened	take it easy and be stress freeN/A God is our healer and seek medical attention early	1	natural foods	1	when I was told that I have cervical cancer, I was so stressed, by the time I prayed all stress relieved
Unemployed	1	2	1	26	ushewekunze	1	1	HIV	8=18	No response	18	positive	5	1	2	2	No response	1	4	1	1	numbness of limbs, nausea and vomiting	tramadol and paracetamol	2	N/A	husband	financial	paracetamol, cisplatin, palanestrone and odenstone, tenolam d	2	N/A	1	nausea and vomiting, loss of appetite, general body weakness	2	N/A	1	1	No response	No response	1	1	No response	cancer of the cervix	Human Papiloma Virus	routine cancer screening	seek medical attention early	1	low fat foods and natural foods	1	when I first diagnosed I surrender everything to him and all my procedures of treatment flowed smothly
Unemployed	1	1	1	10	kambuzuma	1	2	N/A	8=18	No response	19	negative	12	1	2	2	No response	3	8	1	1	headache, general body weakness	morphine	1	severe back ache and side pains	daughter	financial	morphine, carboplatin, paclitaxel, liquid paraffin, ferrous soulphate and folic acid	1	severe side effects	1	headache, nausea, vomiting, general body weakness	1	heavy per vagina bleeding and severe backache	1	1	No response	No response	1	1	No response	cancer of the cervix	immunosuppression, HIV positive, vaginal douching	protected sex	to accept the diagnosis and move on with the treatment	1	eating madora, pumpkin leaves and black jack	2	sometimes when I started to bleed I pray to the almighty and bleeding will start to be better
Unemployed	3	2	2	420	mberengwa	1	1	HBP	3=17	No response	36	positive	6	1	2	1	1	1	6	1	1	general body weakness and vomiting	paracetamol and morphine	2	N/A	brothers and sisters	financial	morphine, carboplatin, paclitaxel, liquid paraffin, ferrous soulphate and folic acid	2	N/A	1	general body weakness, constipation, nausea and vomiting, alopecia, dysuna, low platelet and neutrophil count	2	N/A	1	No response	No response	1	No response	No response	No response	cancer of the cervix	Human Papiloma Virus	routine cancer screening	no panic, have stress free and seek health attention early	1	natural foods	1	for everything and evry procedure done on me, only God was controlling themN/A I face no problems during my treatment phase
Unemployed	1	2	1	444	bulawayo	1	1	HIV	11=18	No response	16	positive	3	1	2	1	1	3	6	1	1	nausea and vomiting	morphine	2	N/A	husband	financial	tenolam e, cisplatin and paditaxel, morphine and tranxemic acid, ondenosterone, ferrous sulphate and folic acid	1	severe side effects	1	nausea and vomiting, loss of appetite, general body weakness	1	heavy per vagina bleeding and severe backache	1	No response	1	No response	1	1	No response	it is a silent killer, shows no symptoms until advanced stage	unprotected sex	protected sex and routine cervical cancer screening	seek medical attention early	1	low fat diet and natural foods	1	when am in pain or when bleeding I only pray to the almighty and everything subsidies
Unemployed	3	1	2	90	murehwa	1	1	HBP	8=18	No response	19	negative	8	1	2	2	No response	4	7	1	1	nausea and vomiting	morphine	1	side pains and painful lower limbs	son	financial	nifedipine and hydrochlothiazide, carboplatin, paditaxel, morohine, palonestone	2	N/A	1	nausea and vomiting, loss of appetite, general body weakness	1	heavy per vagina bleeding and severe backache	1	1	No response	No response	1	1	No response	cancer of the cervix	vaginal douching and multiparity	routine cancer screening	seek medical attention early	1	natural foods	1	according to my condition God is helping me in stress management
Unemployed	1	2	2	247	murambinda	1	1	HIV	11=18	No response	16	positive	4	1	2	2	No response	1	3	1	1	nausea and vomiting	paracetamol and morphine	2	N/A	husband	financial	tenolam e, cisplatin and paditaxel, morphine and tranxemic acid, ondenosterone, ferrous sulphate and folic acid	2	N/A	1	nausea and vomiting, loss of appetite, general body weakness	2	N/A	2	N/A	No response	No response	No response	No response	No response	cancer of the cervix	Human Papiloma Virus	routine cancer screening	seek medical attention early	1	low fat diet and lots of fluids	1	every situation God is the best interveiner, with God everything is possible
Unemployed	3	1	2	526	chikombedzi	1	1	HBP	8=19	No response	7	positive	11	1	2	2	No response	4	2	2	2	N/A	morphine	1	painful limbs	son in law and daughter	financial	hydrochlorothiazide and mifedipine, morphine, liquid paraffin, metochlopromide, ferrus sulphate and folic acid	2	N/A	1	constipation	1	heavy vaginal bleeding	1	No response	No response	No response	No response	1	No response	cancer of the cervix	vaginal douching and many sexual partners	avoid the above mentioned behaviours	don’t waste time consulting non health proffessionals, seek medical attention early	1	natural foods	1	God helping me to move frward with my life, am now stress free
Unemployed	1	2	1	19	hatcliff	1	1	HIV / HBP	2=19	No response	13	positive	5	1	2	2	No response	1	3	1	1	oral thrush, nausea and vomiting, general body malaise	tramadol and paracetamol	2	N/A	husband	financial	tenolam e, cisplatin and paditaxel, morphine and tranxemic acid, ondenosterone, ferrous sulphate and folic acid	2	N/A	1	oral thrush, nausea and vomiting, general body malaise	2	N/A	1	1	No response	No response	1	1	low platelet count and low heamoglobin level	cancer of the cervix	infection and unprotected sex	good sexual behaviour	not to stress herself and to comply with doctors ordersN/A Do not default treatment	1	avocado leaves, mufushwa, black jack	1	from the day I was diagnosed cervical cancer up to now, I realise that every situation needs prayersN/A All procedures done to me are just following through jesus name
Unemployed	3	1	2	174	dewedzo (rusape)	1	1	HIV	9=18	No response	18	positive	8	1	2	2	No response	3	4	1	1	nausea and vomiting, general body weakness	morphine	1	side pains and painful lower limbs	daughter	financial	tenolam d carboplatin, paclitaxel, morphine, multivitamin	1	the drug was expensive	1	nausea, vomiting, constipation, loss of appetite and weight, general body weakness, numbness of both upper and lower linbs, alopecia	1	side pains and heavy vaginal bleeding	1	1	No response	No response	1	1	No response	cancer of the cervix	vaginal douching and unprotected sex	early and routine cervical cancer screening	seek medical attention early	1	maheu, low fat diet, mufushwa	1	when I start having pain and heavy vaginal bleeding, I always start to pray and everything subsides
Unemployed	3	1	2	349	gokwe	1	2	N/A	5=18	No response	23	negative	12	1	2	2	No response	3	4	1	1	nausea and vomiting, general body weakness	morphine	2	N/A	daughter	financial	cisplatin, magnesium sulphate, pottassium chloride, metochlopromide, ferrous sulphate and folic acid	2	N/A	1	nausea and vomiting, general body weakness, constipation and numbness of both upper and lower limbs	1	painful, swollen lower limbs	1	No response	No response	No response	1	1	No response	cancer of the cervix	virus	routine cancer screening	seek medical attention early	1	natural foods	1	if I am in stress and I pray to God, all the stress will be relieved and even bleeding will stop
Unemployed	3	1	1	18	budiriro	1	2	N/A	10=18	4=20	18	negative	8	2	2	2	No response	4	5	2	2	N/A	morphine	1	severe back ache and side pains	son and daughter in law	financial	ciproflaxin, doxycycline, saferon (ferrous sulphate and rolic acid), liquid paraffin	2	N/A	1	constipation	1	severe backache and heavy bleeding	1	No response	No response	No response	1	No response	No response	cancer of the cervix	vaginal douching and unprotected sex	avoid the above mentioned behaviours	don’t waste time consulting non health proffessionals, seek medical attention early	1	mufushwa, sadza rezviyo and black jack	1	sometimes when I started to bleed I pray to the almighty and bleeding will start to be better
Unemployed	1	2	1	27	chitungwiza	1	1	HIV	12=17	4=20	28	positive	4	1	2	2	No response	1	3	1	1	nausea and vomiting	paracetamol	2	N/A	husband	financial	cisplatin, ferrous sulphate and folic acid, metochlopromide, magnesium sulphate, potassium chloride	2	N/A	1	bleeding gums, joint pain, body weakness, alopecia, headache, nausea and vomiting	1	joint pain and side pain	1	1	No response	No response	1	1	No response	it is the leading cause of death in females worldwide, if early diagnosed and treated it has good prognosisN/A It is cancer of the cervix	Human Papiloma Virus	protected sex and routine cervical cancer screening	seek medical attention early	2	N/A	1	from the first day of my diagnosis, I prayed to him and everything is flowing smoothly
Unemployed	1	2	2	434	chiredzi	1	1	HIV	3=18	4=20	25	positive	5	1	2	2	No response	4	7	1	1	nausea and vomiting, extravasation	morphine	2	N/A	husband	financial	cisplatin, paclitaxel, liquid paraffin, cloxacillin, ferrous sulphate and folic acid	2	N/A	1	alopecia, peripheral neuropathy, thrombocytopenia nausea and vomiting, tingling and pain in hands and feet, difficulty walking and impaired of fine motor skills	1	difficulty walking and have per vaginal bleeding	1	No response	No response	No response	1	1	No response	cancer of the cervix	many sexual partners and immunosuppression	have routine cervical cancer screening	seek medical attention early	1	natural foods	1	with this condition only God will intervene especially with my stageN/A All my stress is managed by GodN/A
Unemployed	1	2	2	349	dande	1	1	HIV	12=18	4=20	16	positive	10	1	2	2	No response	4	2	1	1	nausea and vomiting	morphine	1	painful limbs and backache	children	financial	paclitaxel, cisplatin, dexamethazone, ranitidine, promethazine	2	N/A	1	arrhythmias, chest pains, nausea and vmiting, diarrhoea, peripheral neuropathy, renal failure and general body weakness	1	backache and side pain	1	No response	No response	No response	1	1	No response	cancer of the cervix	vaginal douching	avoid vaginal douching and use protected sex	seek medical attention early	1	game meat and black jack	1	when I started to bleed I pray and bleeding will stop also when in pain, pain will subside
Unemployed	1	2	1	299	masvingo	1	1	HIV	1=19	4=20	15	positive	12	1	2	2	No response	3	3	1	1	blurred vision,headache, nausea and vomiting	morphine	1	oedema painful lower limbs	husband	financial	cisplatine, podicaxel, neupogen, ferrous sulphate and folic acid	2	N/A	1	nausea and vomiting, loss of appetite, general body weakness	1	oedema and painful lower limbs	1	No response	No response	No response	1	1	No response	cancer of the cervix	bearing many children	have at most 4 children and avoid vaginal douching	seek medical attention early	1	mufushwa, sadza rezviyo and black jack	1	sometimes when I experience pain and heavy bleeding, prayed and all will subside
Unemployed	2	2	2	322	nkayi	1	1	HIV	4=18	4=20	24	positive	5	1	No response	1	1	4	3	1	1	nausea and vomiting, difficult passing urine and general body weakness	morphine	2	N/A	sister	financial	cisplatin, paclitaxel, liquid paraffin, cloxacillin, ferrous sulphate and folic acid	2	N/A	1	aloppecia, numbness of both lower and upper limbs, difficult to pass urine, nausea and vomiting weight loss and general body weakness	1	difficulty to ambulate and severe side pain	1	1	1	No response	1	1	deteriration of condition	it is cancer of the cervix which affects femalesN/A It can be cured if early detected but if detected in late stages there is no cure only pallition is appliedN/A	many vaginal douching and use protected sex	avoid vaginal douching and use protected sex	seek medical attention early	1	low fat diet and camfree leaves	1	when I diagnosed this condition, I was so stressed because I know once diagnosed cancer next step is death but I only prayed to him and now am stress free
Unemployed	1	2	2	155	mt darwin	1	1	HIV	11=18	4=20	17	positive	7	1	2	2	No response	2	6	1	1	nausea and vomiting	tramadol and paracetamol	2	N/A	husband	financial	cisplatin, neupagen, magnesium sulphate, potassium chloride, ferrous sulphate and folic acid	2	N/A	1	nausea and vomiting, increased salivation, headache and general body weakness	2	N/A	1	1	No response	No response	1	No response	No response	it is the cancer of the cervix whchshow no symptoms until late stageN/A It affects females who are sexually active	unprotected sex	protected sex	seek medical attention early	2	N/A	1	it was God's intervention, I was stressed when I was diagnosed but with God I am still alive
Unemployed	3	1	2	115	chinhoyi	1	1	HIV	7=17	4=20	33	positive	10	1	2	2	No response	3	5	1	1	nausea and vomiting, general body weakness	morphine	2	N/A	children	financial	cisplatin, paclitaxel, liquid paraffin, cloxacillin, ferrous sulphate and folic acid	2	N/A	1	peripheral neuropathy, mucositis, nausea and vomiting, constipation, tingling of hands and foot, general body weaknes	1	oedema and painful lower limbs	1	No response	No response	No response	1	1	No response	cancer of the cervix	vaginal douching	avoid vaginal douching and use protected sex	she is supposed to accept it as it isand carry on with treatment	1	natural foods	1	all stress and pain will be managed by God onlyN/A Also all the treatment done is through Jesus christ
Unemployed	1	2	2	136	madziwa	1	1	HIV	7=18	4=20	21	positive	6	1	2	2	No response	2	3	1	1	nausea and vomiting, general body weakness	paracetamol	2	N/A	husband	financial	cisplatin, flucanazole, ferrous sulphate and folic acid, neupogen, frusemide	2	N/A	1	nausea and vomitng, oral thrush, general body weakness and difficult to pass urine	2	N/A	1	No response	No response	No response	1	No response	No response	cancer of the cervix	vaginal douching	avoid vaginal douching and use protected sex	seek medical attention early	1	low sugar diet	1	in times of stress, bleeding and pain only God will intervene
Unemployed	3	2	1	15	greystone park	1	1	HIV	3=18	4=20	25	positive	3	1	2	2	No response	3	6	1	1	nausea and vomiting	morphine	2	N/A	children	financial	cisplatin and palitaxel, dexamethason, ranitide, promethazine and palonestrone, magnesium sulphate, potassium chloride	2	N/A	1	nausea and vomitingN/A Peripheral neuropathy, alopecia, general body weakness	1	heavy vaginal bleeding	1	No response	No response	No response	No response	No response	No response	cervix cancer which affects sexually active females and if early detected and treated, it has good prognosis	Human Papiloma Virus	good sexual behaviour	not to stress, but to accept diagnosis and moving forward with the cancer treatment	1	low fat diet and sugar free diet	1	with God I accept my diagnosis and I can manage my life well with this cervical cancer diagnosis
Unemployed	3	1	2	273	nyamaropa	1	2	N/A	1=19	4=20	15	negative	13	1	2	2	No response	4	2	2	2	N/A	paracetamol and morphine	1	painful lower limbs and side pains	children	financial	neupogen, ferrous sulphate and folic acid, liquid paraffin	2	N/A	1	constipation, dizziness and general body weakness	1	oedema and painful lower limbs	1	No response	No response	No response	1	No response	No response	cancer of the cervix	multiparity and vaginal douching	avoid multiparity and vaginal douching	don’t try to go to traditional healersN/A Seek medical attention early	1	black jack and mufushwa all types, natural foods	1	bleeding and pain most of the time when I pray all will start to be better
Unemployed	3	1	1	19	mufakose	3	2	N/A	8=19	4=20	8	negative	10	2	2	2	No response	4	2	2	2	N/A	morphine	1	side pains and painful lower limbs	children	financial	liquid paraffin, saferom	2	N/A	1	constipation	1	painful lower limbs and backache	2	N/A	No response	No response	No response	No response	No response	cancer of the cervix	vaginal douching	avoid vaginal douching and use protected sex	don’t stress yourself	1	natural foods	1	reducing the rate of pv bleeding and the swelling of lower limbs through use of herbs
Unemployed	1	1	2	434	chiredzi	1	1	HIV	12=18	4=20	16	positive	4	1	2	2	No response	2	4	1	1	nausea and vomiting, general body weakness	paracetamol and morphine	2	N/A	children	financial	cisplatin, ferrous sulphate and folic acid, metochlopromide, magnesium sulphate, potassium chloride	2	N/A	1	mucostis, constipatio, nausea and vomiting, oral thrush, general body weakness	1	backache and side pain	1	1	No response	No response	1	1	No response	cancer of the cervix	multiple sexual partners and immunosupression	frequent cancer screening for early detection	accept the diagnosis first and seek medical attention, avoid advice from streets	1	low fat and sugar free diet	1	when I was diagnosed, I was so frusted and go into denial and depression but through praying I end up accepting my diagnosis
Unemployed	3	1	1	27	chitungwiza	1	2	N/A	5=19	4=20	11	negative	13	2	2	2	No response	4	3	2	2	N/A	morphine	1	backache and side pains	children	financial	morphine, liquid paraffin, ranferon, ciprofloxacin	2	N/A	1	constipation	1	oedema and painful lower limbs	2	N/A	No response	No response	No response	No response	No response	uterus cancer which affects women who used to perform vaginal douching	vaginal douching and multiparity	avoid vaginal douching and use protected sex	don’t waste time going to traditional healers, seek medical treatment as soon as possible	1	natural foods	1	when I start to bleed and having severe backache I pray to God and all will start to be better
Unemployed	1	2	1	25	white cliff	1	1	HIV	2=18	4=20	26	positive	3	1	2	2	No response	1	2	1	1	nausea and vomitng	tramadol and paracetamol	2	N/A	husband	financial	cisplatin, metochlopromide, ferrous sulphate and floic acid, frusemide, flucamozole	2	N/A	1	nausea and vomiting, mucositis, general body weakness and failure to pass urine	2	N/A	1	1	No response	No response	1	1	No response	cancer of the cervix	Human Papiloma Virus	good sexual behaviour	seek medical attention early	1	low fat and sugar free diet	1	from the day I was diagnosed up to now I am seeing God's grace upon me
Unemployed	3	2	2	299	masvingo	1	1	HIV	4=19	4=20	12	positive	5	1	2	2	No response	3	2	1	1	nausea and vomiting, general body weakness	morphine	1	backache and side pains	children	financial	carboplatin, paditaxel, liquid paraffin, ferrous sulphate and folic acid	1	severe side effects	1	peripheral neuropathy, mucositis, nausea and vomiting, constipation, tingling of hands and foot, general body weaknes	1	oedema and painful lower limbs	1	1	No response	No response	1	1	No response	cancer of the cervix	vaginal douching and unprotected sex	routine cervical cancer screening	accept the diagnosis first and seek medical attention, avoid advice from streets	1	natural foods	1	if I started experiencing severe pain and heavy per vaginal bleeding, I pray to God and everything started to subside
Unemployed	3	1	2	155	mt darwin	1	2	N/A	2=19	4=20	14	negative	8	2	2	2	No response	4	3	1	1	nausea and vomiting, headache	morphine	1	backache and painful lower limbs	children	financial	cisplatin, paclitaxel, liquid paraffin, cloxacillin, ferrous sulphate and folic acid	1	side effects	1	nausea and vomiting, numbness of both upper and lower limbs, mucositis, renal failure, dizziness, headache, thrombocytopenia and peripheral neuropath	1	oedema and painful lower limbs	1	1	1	No response	1	1	No response	cancer of the cervix	old age and vaginal douching	avoid vaginal douching	seek medical attention early	1	natural foods	1	pain and bleeding are controlled by GodN/A With cancer you need God's interventions
Unemployed	2	2	1	10	tynwald south	1	1	HIV	3=18	5=20	26	positive	3	1	2	1	1	2	3	1	1	nausea and vomiting, anaemia and loss of wt	paracetamol and morphine	1	backache	sister	financial	cisplatin, metochlopromide, ferrous sulphate and floic acid, frusemide, flucamozole	2	N/A	1	nausea and vomiting, dysuria, fatigue headache, mucositis, atotoxicity, tachycardia, palpitations, extravasation	1	extravasation, backache, difficult to pass urine despite taking frusemide	1	1	1	No response	1	1	No response	cancer of the cervix	vaginal douching and multiple sexual partner	avoid vaginal douching and be faithful to a faithful partner	seek medical attention early	1	low fat and sugar free diet	1	everything in life according to my diagnosis is being controlled by him
Unemployed	3	1	2	43	seke	1	1	HIV	1=19	5=20	14	positive	11	1	2	2	No response	4	3	2	2	N/A	morphine	1	backache	children	financial	liquid paraffin, arutriplatine, ciprofloxiacin, tetracycline, tranexamic acid	2	N/A	1	constipation, numbness, headache, blindness, general body weakness due to anaemia	1	having vaginal bleeding	1	No response	No response	No response	1	1	No response	cancer of the cervix	multiparity and vaginal douching	avoid vaginal douching	avoid consulting traditional healers, seek health attention early	1	natural foods	1	with my cervical cancer stage, only God knowsN/A Pain and bleeding is being controlled by him
Unemployed	1	2	1	4	belvedere	1	1	HIV	11=18	5=20	18	positive	3	1	2	1	1	1	3	1	1	nausea and vomiting	tramadol and paracetamol	2	N/A	husband	financial	cisplatin, metochlopromide, ferrous sulphate and floic acid, frusemide, flucamozole	2	N/A	1	alopecia, nausea and vomiting, general body weakness, mucositis, failure to pass urine and headache	1	lower abdominal pain	1	1	No response	No response	1	1	No response	cancer of the cervix	multiple sexual partners and vaginal douching	good sexual behaviour	seek medical attention early and accept the condition	1	low sugar diet and natural food	1	everything is controled by God especially pain and bleeding
Unemployed	3	1	2	190	sanyati	1	1	HIV	7=19	5=20	10	positive	8	1	2	2	No response	4	2	2	2	N/A	morphine	1	backache and side pains	children	financial	ciproflaxin, doxycycline, saferon (ferrous sulphate and rolic acid), liquid paraffin	1	side effects	1	constipation and insominia, loss of weight, light headedness and anaemia	1	backache , oedema and painful lower limbs	1	No response	No response	No response	1	1	No response	lumb of the cervical os	vaginal douching and multiparity	avoid vaginal douching	accept the condition and move forward with the medical treatment of the cervical cancer	1	low fat and sugar free diet	1	every pain and bleeding episode I experience, only God controls it
Unemployed	3	1	1	27	chitungwiza	1	1	HBP/ diabetes athritis	7=19	5=20	10	negative	11	1	2	2	No response	4	2	2	2	N/A	morphine	1	severe back ache and side pains	children	financial	tranexamic acid, amtripytaline, multivitamin, liquid paraffin, ferrous sulphate and folic acid	2	N/A	1	constipation and weight loss	1	heavy vaginal discharge and insomnia	1	No response	No response	No response	1	1	No response	cancer of the cervix	vaginal douching and multiparity	avoid vaginal douching	accept the condition and move forward with the medical treatment of the cervical cancer	1	low fat and sugar free diet	1	for all the heavy bleeding episodes I expereince, once I pray they start to be low
Unemployed	2	1	1	13	chisipiti	1	1	HIV	2=18	5=20	27	positive	3	1	2	2	No response	1	1	1	1	nausea and vomiting	paracetamol	2	N/A	children	financial	cisplatin, ferrous sulphate , neupogen, metochlopromide, frusemide	2	N/A	1	nausea and vomiting, mucositis, dizzness, tingling of both upper and lower limbs hearing problems and anaemia	1	failure to pass urine and difficulty in hearing	1	No response	No response	No response	1	1	No response	cancer of the cervix	vaginal douching	avoid vaginal douching	seek medical attention early and accept the condition	1	natural foods	1	when in pain or bleeding I prayed to God for his interventions
Unemployed	3	1	2	155	mt darwin	1	1	HIV	2=19	5=20	15	positive	11	1	2	2	No response	4	4	1	1	headache, onaemia, vaginla candidiasis	morphine	1	severe backache	children	financial	paditaxel, cisplatin, metochlopromide, ferrous sulphate and folic acid, flucomozole	2	N/A	1	peripheral neuropathy, mucositis, nausea and vomiting, constipation, tingling of hands and foot, general body weaknes	1	severe backache and failure to lift my limbs	1	No response	No response	No response	1	1	No response	cancer of the cervix	vaginal douching	avoid vaginal douching	seek medical attention early	1	natural foods	1	during episodes of stress, bleeding and pain I call upon jesus and everything will subside
Unemployed	1	1	2	271	zhombe	1	1	HBP	6=19	5=20	11	negative	9	1	2	2	No response	4	3	1	1	peripheral neuropathy, general body weakness	morphine	1	backache, oedema and painful lower limbs	children	financial	paditaxel, myconcizole oral gel, dexamethasone, promethazine, ondenstrerone, ranitidine, liquid paraffin, ferrous sulphate and folic acid	1	side effects	1	nausea and vomiting, peripheral neuropathy, oral sores, vaginal candidiasis, constipation and onaemia	1	heavy vaginal discharge and cachexia	1	No response	1	No response	1	1	No response	cancer of the cervix	vaginal douching, multiparity and multiple sexual partners	avoid the above mentioned behaviours	accept the condition and avoid consulting non-health professionals rather seek health attention early	1	black jack, beetroot, mufushwa etc	1	everything will always happen for a reasonN/A God is the only man who can control my situation especially bleeding and pain
Unemployed	3	2	1	23	budiriro	1	1	HIV	4=18	5=20	25	positive	4	1	2	2	No response	1	No response	1	1	nausea and vomiting	tramadol and paracetamol	2	N/A	daughter	financial	cisplatin, neupogen, saferon, fluconazole and ciprofloxacin, metochlopromide	2	N/A	1	nausea and vomiting, anemia, headache, mucositis, difficult in voiding, tingling of both upper and lower limbs and weight loss	1	difficult to pass urine	1	1	No response	No response	1	1	No response	cancer of the cervix	multiple sexual partners and unprotected sex	make sure of protected sex and routine cervical cancer screening	seek medical attention early	1	low fat and sugar free diet	1	God is the driver of every step in my lifeN/A I thank God because doctors managed to detect my cancer in early stages
Unemployed	2	1	1	18	glenview	1	1	HIV	7=18	5=20	22	positive	2	1	2	2	No response	2	3	1	1	nausea and vomiting	morphine	1	severe lower abdominal pains	friends	financial	cisplatin, neupogen, ferrous sulphate and folic acid, frusemide	2	N/A	1	nausea and vomiting, loss of wt, mucositis, hearing problem, difficult to pass urine and dyspnea	1	headache and anaemia	1	1	No response	No response	1	1	No response	cancer of the cervix	Human Papiloma Virus	routine cervical cancer screening	seek medical attention early	1	natural foods	1	for my cancer treatment, only God is workingN/A My friends are assisting me like nobody's business and everything is flowing smoothly
Unemployed	1	1	1	19	mufakose	1	1	HBP	3=19	5=20	14	negative	7	1	2	2	No response	4	1	1	1	nausea and vomiting	morphine	1	severe headache	children	financial	paditaxel, ferrous sulphate and folic acid, metochlopromide, liquid paraffin, tranexamic acid	2	N/A	1	nausea and vomitng, anaemia peripheral neuropathy, headache, constipation	1	heavy vaginal discharge, oedema and painful lower limbs	1	1	No response	No response	1	1	No response	cancer of the cervix	vaginal douching	avoid vaginal douching	seek medical attention early	1	low fat and low sugar diet, high protein high colone diet	1	all my sufferings I surrender them to God, he is my saviour
Unemployed	3	1	2	100	mvurwi	1	1	HIV	6=19	5=20	10	positive	13	1	2	2	No response	4	2	2	2	N/A	morphine	1	severe backache and side pains	children	financial	ferrous sulphate and folic acid, tranexamic acid, multivitamins, liquid paraffin	2	N/A	1	constipation and loss of appetite	1	heavy vaginal disccharge, oedema and painful lower limbs	1	No response	No response	No response	1	1	No response	cancer of the cervix	vaginal douching, HIV, multiparity	avoid vaginal douching	seek medical attention early	1	natural foods	1	with my condition I always bleed and experience severe backache but when I pray everything will become better
Unemployed	1	2	1	27	ruwa	1	1	HIV	1=19	5=20	17	positive	4	1	2	2	No response	2	2	1	1	anaemia, nausea and vomiting	paracetamol and morphine	2	N/A	husband	financial	cisplatin, metochlopromide, saferon, liquid parafin, diazepam	2	N/A	1	nausea and vomiting, weight loss, anaemia, insomnia, mucositis, renal failure, hearing problem and palpitations	1	palpitations and hearing problem	1	1	No response	No response	1	1	No response	abnormal growth of the cervical cells	Human Papiloma Virus	routine cervical cancer screening	seek medical attention early	1	low fat and low sugar diet	1	only God is guiding me in the management of my conditionN/A First time I was thinking of suicide but with God and prayers now I accept my condition
Unemployed	3	1	1	27	chitungwiza	1	2	N/A	5=19	5=20	12	negative	11	1	2	2	No response	4	2	2	2	N/A	morphine	1	severe headache and side pains	children	financial	liquid paraffin, tranexamic acid, ferrous sulphate and folic acid, flucomazole, ciprofloxacin	2	N/A	1	constipation and dry mouth	1	oedema and painful lower limbsN/A Renal failure, heavy vaginal discharge with clots	2	N/A	No response	No response	No response	No response	No response	cancer of the cervix	vaginal douching	avoid vaginal douching	seek medical attention early	1	natural foods	1	for everything which is happening to me is through God's will
Unemployed	1	1	1	13	chisipiti	1	1	HIV	4=19	5=20	13	positive	3	1	2	2	No response	4	1	1	1	nausea and vomiting, headache	morphine	1	backache	husband	financial	paditaxel, amtripytaline, dexamethasone, promethasive, liquid paraffine and traneximic, ranitidine and palonosteron,ferrous sulphate and folic acid	2	N/A	1	peripheral neuropathy, constipation, nause and vomiting, anaemia, tighing of both lower and upper limbs, discolouration of nails	1	heavy vaginal bleeding and failure to mobilize because of oedema of lower limbs	1	1	No response	No response	1	1	No response	cancer of the cervix	immunosuppression	routine cervical cancer screening	seek medical attention early	1	natural foods	1	only God is my alpha and omegaN/A He control every situation
Unemployed	3	2	1	19	hatcliff	1	1	HIV	8=18	5=20	21	positive	4	1	2	2	No response	3	6	1	1	nausea and vomiting	morphine	1	severe backache	son	financial	cisplatin, paclitexel, amtripytaline, ferrous sulphate and folic acid, liquid parraffin	2	N/A	1	alopecia, mucositis, constipation, peripheral neuropathy, nausea and vomiting, anaemia headache	1	failure to pass urine and oedema of the lower limbs	1	No response	No response	No response	1	1	No response	cancer of the cervix	multiple sexual partners	good sexual behaviour	accept the condtion and seek medical attention early	1	natural foods	1	bleeding and pain are always controlled by prayers
Unemployed	3	1	1	27	chitungwiza	1	2	N/A	2=19	5=20	15	negative	10	1	2	2	No response	4	1	1	1	nausea and vomiting	morphine	1	severe backache	children	financial	paclitaxel, metochlopromide, amuptaline, ferrous sulphate and folic acid, liquid paraffin	1	side effects	1	peripheral neuropathy, nausea and vomiting, headache, constipation, anaemia, loss of appetite	1	heavy vaginal bleeding	1	No response	1	No response	1	1	No response	cancer of the cervix	vaginal douching	avoid vaginal douching	seek medical attention early	1	natural foods	1	when I started bleeding I prayed to the almighty and the flow of blood will start to be minimal
Unemployed	3	2	1	17	glenorah b	1	1	HIV	3=19	5=20	14	positive	2	2	2	2	No response	1	8	1	1	aurticana, nausea and vomiting	paracetamol	1	painful lower limb	young sister	financial	cisplatin, paditaxel, palonesterone, neupogen, dexamethazone, ferrous sulphate and folic acid, ratitidine and promethazine	2	N/A	1	nausea and vomiting, diarrhoea, auticaria, abpecia, general body weakness, peripheral neuropathy	1	painful lower limb	1	No response	No response	No response	1	1	No response	cancer of the cervix	vaginal douching	avoid vaginal douching	accept the condition and seek medical attention early	1	natural foods	1	God is my alpha and omega
Unemployed	2	2	1	19	hatcliff	1	1	No response	6=18	5=20	23	negative	1	1	2	1	1	2	2	1	1	nausea and vomiting	morphine	1	side and chest pain	welfare	financial	cispaltin, bisacodyl, metochlopromide, ciprofloxacin, ceftrioxine	1	financial problem	1	constipation, nausea and vomiting, anaemia night sweats, loss of appetite	1	difficult in breathing and chest pains	1	No response	No response	1	1	1	No response	cancer of the cervix	vaginal douching and unprotected sex	avoid vaginal douching	don’t tell anyone, keep your secret because if you tell people they will let you down	1	low sugar diet and low fat diet	2	God assisted me to move from stress
Unemployed	3	2	2	100	mvurwi	1	1	HIV	2=19	5=20	15	positive	5	1	2	2	No response	3	4	1	1	nausea and vomiting, anaemia and headache	morphine	1	severe side pains	children	financial	paditaxel, cisplatin, ferrous sulphate, liquid paraffin, amtrputaline	2	N/A	1	peripheral neuropathy, mucositis, constipation, hearing problem, anemia, nausea and vomiting alopecia, renal failure and loss of weight	1	hearing problem	1	No response	No response	1	1	1	No response	cancer of the cervix	vaginal douching and immunosuppression	avoid vaginal douching	accept the condition and seek medical attention early	1	low fat and no sugar diet	1	for everything in my life including my cervical cancer condition I surrender it to GodN/A He is my saviour, my alpha and omega
Unemployed	3	1	1	76	marondera	1	1	HBP	4=19	5=20	13	negative	13	1	2	2	No response	4	2	1	1	nausea and vomiting	morphine	1	severe backache and side pains	children	financial	paditaxel, ranitidine, tranexamic acid, dexamethasore, ciprofloxacin, promethazine, metochlopromide, ferrous sulphate and folic acid	2	N/A	1	alopecia, numbness of both lower and upper limbs, constipation, anaemia, nausea and vomiting, itchness of the whole body especially 3 days after chemo	1	oedema and painful lower limbs, heavy vaginal bleedng and rectovaginal fistula	1	No response	1	No response	1	No response	No response	cancer of the cervix	vaginal douching	avoid vaginal douching	seek medical attention early, avoid traditional healers	1	natural foods	1	all my pain and bleeding problems are being catered for by God through prayers
Unemployed	3	1	2	145	mutoko	1	1	HIV	7=19	5=20	10	positive	8	1	2	2	No response	4	1	1	1	nausea and vomiting, anaemia and headache	morphine	1	severe backache and side pains	children	financial	cispaltin, paditaxel, dexa, promethazine, raniticline, metochlopromide, liquid paraffin, ferrous sulphate and folic acid	2	N/A	1	nausea and vomitng, mucositis, alopecia, tiritus, tachycardia, peripheral neuropathy anaemia, renal failure and dissiness	1	severe per vaginal bleeding	1	1	No response	No response	1	1	No response	cancer of the cervix	Human Papiloma Virus	stay health	seek medical attention early, avoid traditional healers	1	natural foods	1	only God is helping me to live
Unemployed	3	1	1	21	mabvuku	1	1	HBP/ diabetes athritis	3=19	5=20	14	negative	7	1	2	2	No response	4	3	1	1	nausea and vomiting	morphine	1	severe backache	children	financial	paditaxel, dexametasone, promethazine, ratinadine, palanestrone, amt, liquid paraffin	1	side effects	1	dizziness, nausea and vomiting, constipation, peripheral neuropath, anaemia and alopecia	1	oedema of lower limbs, heavy per vaginal discharge	1	No response	1	No response	1	No response	No response	cancer of the cervix	old age	no prevention	seek medical attention early	1	natural foods	1	for all my pain, bleeding and stress are being controlled by him
Unemployed	2	1	1	10	tynwald south	1	1	diabetes	6=19	6=20	12	negative	9	1	2	2	No response	4	1	2	2	N/A	morphine	1	severe backache	children	financial	liquid paraffin, ferrous sulphate and folic acid, amtriputaline, tranexamic acid	2	N/A	1	constipation, headache and general body weakness	1	heavy vaginal discharge	1	No response	No response	No response	1	1	No response	cancer of the cervix	vaginal douching	avoid vaginal douching	seek medical attention early	1	natural foods	1	God is the way the truth and the life
Unemployed	3	1	1	80	rhidoridge	1	2	N/A	7=19	6=20	11	negative	11	1	2	2	No response	4	1	2	2	N/A	morphine	1	severe backache	children	financial	liquid paraffin, tranexamic acid, ferrous sulphate and folic acid, flucomazole, ciprofloxacin	2	N/A	1	constipation, insominia, general body weakness and loss of appetite	1	heavy vaginal discharge	2	N/A	No response	No response	No response	No response	No response	cancer of the cervix	old age and vaginal douching	avoid vaginal douching	seek medical attention early	1	natural foods	1	for my pain and bleeding episodes, I prayed to the almighty and I will be healed
Unemployed	1	2	1	9	warren park d	1	1	HIV	1=19	6=20	17	positive	3	1	2	2	No response	2	3	1	1	nausea and vomiting	morphine	1	side pains and chest pains	husband	financial	cisplatin, ferrous sulphate and folic acid, neupogen, tranexamic acid, liquid paraffin	2	N/A	1	nausea and vomiting, anaemia, constipation, tinitus, difficult in breathing	1	difficult in breathing and heavy mass on my lower quadrant	1	No response	No response	1	No response	No response	No response	cancer of the cervix	Human Papiloma Virus	routine cervical cancer screening	seek medical attention early	1	low fat diet	1	in difficult times everyone needs God's interventionsN/A In my case all the treatment is done through God's grace
Unemployed	1	2	1	23	budiriro	1	1	HIV	8=19	6=20	10	positive	4	1	2	2	No response	4	1	1	1	nausea and vomiting	morphine	1	severe backache	husband	financial	paditaxel, dexametasone, promethazine, ratinadine, palanestrone, amt, liquid paraffin	1	side effects	1	alopecia, nausea and vomiting, general body weakness, mucositis, failure to pass urine and headache	1	heavy vaginal discharge	1	No response	1	No response	1	No response	No response	cancer of the cervix which affects females who are HIV positive	Human Papiloma Virus	routine cervical cancer screening	accept the conditiona and seek medical attention early	1	low fat and sugar free diet	1	everything which happen in my life is under God's control
Unemployed	2	1	2	100	mvurwi	1	1	HIV	4=19	6=20	13	positive	8	1	2	2	No response	3	3	1	1	nausea and vomiting	morphine	1	side pains	children	financial	cisplatin, paditaxel, neupogen, ferrous sulphate and folic acid, liquid paraffin	2	N/A	1	nausea and vomiting, tingling of both lower and upper limbs, anemia, tiritus, renal failure	1	swelling lower limb and leaking of urine	1	1	No response	No response	1	1	No response	cancer of the cervix	vaginal douching	avoid vaginal douching	seek medical attention early	1	natural foods	1	bleeding and pain which I experience, once I pray all will subside
Unemployed	3	1	1	15	eastly	1	1	diabetes	7=19	6=20	11	negative	12	1	2	2	No response	4	1	1	1	nausea and vomiting	morphine	1	severe backache and side pains	children	financial	paditaxel, liquid paraffin, muconazole oral gel, ferrous sulphate and folic acid, tranexamic acid	2	N/A	1	peripheral neuropathy, alopecia, nausea and vomiting, constipation, anemia, weight loss and difficult in breathing	1	heavy vaginal discharge	2	N/A	No response	No response	No response	No response	No response	cancer of the cervix	multiparity and vaginal douching	no prevention	accept the condition and follow health professionals' advise not to pay attention to community doctors	1	natural foods	1	only God knows my destinationN/A I always pray to him so that he will serve me in a good way
Unemployed	3	1	1	13	chisipiti	1	1	HIV	8=19	6=20	10	positive	10	1	2	2	No response	4	1	2	2	N/A	morphine	1	severe backache	children	financial	liquid paraffin, tranexamic acid, ferrous sulphate and folic acid, flucomazole, ciprofloxacin	2	N/A	1	constipation, aurticania, general body weakness and insomnia plus tachycardia	1	renal failure and difficulty in walking, heavy vaginal bleeding	1	No response	No response	No response	1	1	No response	cancer of the cervix	vaginal douching	avoid vaginal douching	accept the condition and seek medical attention early	1	natural foods	1	during episodes of stress, bleeding and pain I call upon jesus and everything will subside
Unemployed	3	1	1	10	highlands	1	1	HBP / diabetes	7=19	6=20	11	negative	10	1	2	2	No response	4	2	1	1	nausea and vomiting	morphine	1	severe backache	children	financial	liquid paraffin, tranexamic acid, ferrous sulphate , paditaxel, amytriplatine, metochlopromide	2	N/A	1	peripheral neuropathy, headache, alopecia, nausea and vomiting	1	swelling lower limb and leaking of urine	1	No response	No response	No response	1	1	No response	cancer of the cervix	vaginal douching	avoid vaginal douching	accept the condition and seek medical attention early	1	natural foods	1	during episodes of stress, bleeding and pain I call upon jesus and everything will subside
Unemployed	2	2	1	23	budiriro	1	1	HIV	8=19	6=20	10	positive	7	1	2	2	No response	4	1	2	2	N/A	morphine	1	severe backache	brothers and sisters	financial	tranexamic acid, ferrous sulphate and folic acid, neupogen, liquid paraffin, ciprofloxacin	2	N/A	1	constipation and anaemia plus weight loss due to loss of appetite	1	heavy vaginal bleeding	1	1	No response	No response	1	1	No response	cancer of the cervix	multiple sexual partners	be faithful to a faithful partner	seek medical attention early	1	black jack, mufushwa and peanut butter	1	for all the bleeding and pain episodes, only God is my healer for that
Unemployed	3	1	1	290	masvingo	1	1	HIV	7=19	6=20	11	positive	5	1	2	2	No response	4	1	2	2	N/A	morphine	1	severe backache and side pains	children	financial	ferrous sulphate and folic acid, tranexamic acid, multivitamins, liquid paraffin	2	N/A	1	constipatio, loss of appetite and dizziness	1	swollen lower limbs, heavy vaginal bleeding	1	1	No response	No response	1	1	No response	cancer of the cervix	vaginal douching	avoid vaginal douching	seek medical attention early	1	natural foods	1	above evrything there is God who always lead my way
Unemployed	1	2	1	278	gweru	1	1	HIV	3=19	6=20	15	positive	3	1	2	2	No response	1	4	1	1	nausea and vomiting plus anaemia	paracetamol	2	N/A	husband	financial	cisplatin, metochloprimide, neupogen, ciprofloxacin, magnesium sulphate and pottasium chloride	2	N/A	1	nausea and vomiting, tiritus, anaemia, loss of appetite, renal failure and general body weakness and weight loss	1	difficult in breathing	1	1	No response	1	No response	No response	No response	cancer of the cervix	multiple sexual partners	routine cancer screening	seek medical attention early	1	low fat and sugar free diet	1	God is always with me
Unemployed	3	1	1	19	mufakose	1	2	N/A	1=19	6=20	17	negative	6	1	2	2	No response	4	1	1	1	nausea and vomiting	morphine	1	severe backache	children	financial	paditaxel, carboplatin, neupogen, metochlopromide, liquid paraffin	2	N/A	1	alopecia, nausea and vomiting, general body weakness, mucositis, failure to pass urine and headache	1	heavy vaginal bleeding	1	1	No response	1	1	1	No response	cancer of the cervix	vaginal douching	avoid vaginal douching	seek medical attention early	1	natural foods	1	when I started to bleed I pray and bleeding will stop also when in pain, pain will subside
Unemployed	2	1	2	155	mt darwin	1	1	HIV	7=19	6=20	11	positive	12	1	2	2	No response	4	1	2	2	N/A	morphine	1	severe side pains and backache	children	financial	liquid paraffin, tranexamic acid, ferrous sulphate and folic acid, flucomazole, ciprofloxacin	2	N/A	1	constipation, loss of appetite, weight loss and rush	1	heavy vaginal bleeding and oedema of lower limbs	1	No response	No response	No response	1	1	No response	cancer of the cervix	vaginal douching	avoid vaginal douching	seek medical attention early	1	natural foods	1	God is always with me
Unemployed	1	1	2	290	chigodora	1	1	HIV	7=19	6=20	11	positive	7	1	2	2	No response	4	1	2	2	N/A	morphine	1	severe backache	husband	financial	liquid paraffin, antriputaline, ferrous sulphate and folic acid, tranexamic acid	2	N/A	1	constipation	1	heavy vaginal bleeding	1	1	No response	No response	1	1	No response	cancer of the cervix	smoking, family planning pills, multiple sexual partners, vaginal douching	avoid the above mentioned causes and having routine cancer screening	seek medical attention early	1	natural foods	1	for all bleeding pain and stress I have I pray to him for his intervention
Unemployed	1	3	1	290	mutare	1	1	HIV	4=19	6=20	14	positive	5	1	2	2	No response	3	3	1	1	nausea and vomiting, anaemia	morphine	1	side pains and painful lower limbs	husband	financial	paditaxel, liquid paraffin, muconazole oral gel, ferrous sulphate and folic acid, tranexamic acid	2	N/A	1	alopecia, nausea and vomiting, general body weakness, mucositis, failure to pass urine and headache	1	heavy vaginal bleeding	1	1	No response	1	1	1	No response	cancer of the cervix	infection	good sexual behaviour	accept the diagnosis first and seek medical attention, avoid advice from streets	1	low fat and sugar free diet	1	only God will lead my way of treatment
Unemployed	3	1	1	25	glenforest	1	1	HBP/ diabetes athritis	5=19	6=20	13	negative	13	1	2	2	No response	4	4	1	1	nausea and vomiting plus anaemia	morphine	1	severe headache	children	financial	carboplatin, docetaxel, ferrous sulphate and folic acid, neupogen, metochlopromide	1	side effects	1	nausea and vomiting, headache, anaemia, constipation, loss of appetite and renal failure	1	heavy vaginal bleeding, swollen and feel heat sensation to lower limbs	1	No response	No response	1	No response	No response	No response	cancer of the cervix	bearing many children	avoid more children	avoid non health professional advice	1	natural foods	1	for pain and bleedingN/A I expereienced only God will intervene after my prayer
Unemployed	2	1	1	27	chitungwiza	1	1	HIV	7=19	6=20	11	positive	2	1	2	2	No response	4	1	1	1	nausea and vomiting	morphine	1	severe backache and side pains	friends	financial	paditaxel, carboplatin, neupogen, metochlopromide, liquid paraffin	1	expensive drugs	1	insomnia, alopecia, loss of weight, tingling of both limbs, nausea and vomiting, constipation, mucositis and headache	1	heavy vaginal bleeding, renal failure and swollen lower limbs	1	No response	No response	1	1	1	No response	cancer of the cervix	vaginal douching and multiple sexual partner	avoid vaginal douching	seek medical attention early	1	natural foods	1	when I pray to God everything will flow in good direction especially bleeding will stop
Unemployed	1	2	1	18	hatcliff	1	1	HIV	1=19	6=20	17	positive	6	1	2	1	1	1	1	1	1	nausea and vomiting	paracetamol	2	N/A	husband	financial	cisplatin , neupogen, ferrous slphate and folic acid, metochlopromide	2	N/A	1	alopecia, renal failure, anaemia, photophobia, loss of appetite, diarrhoea, weight loss, nausea and vomiting	1	difficult in breathing	1	1	No response	1	1	1	No response	cancer of the cervix	multiple sexual partners	good sexual behaviour	seek medical attention early	1	low fat and sugar free diet	1	everytime I go to hospital for cancwer treatment I face no problem
Unemployed	3	1	2	274	muzarabani	1	2	N/A	8=19	6=20	10	negative	12	1	2	2	No response	4	1	2	2	N/A	morphine	1	severe headache	children	financial	morphine, tranexamic acid, ferrous sulphate and folic acid, liquid paraffin	2	N/A	1	constipation, insominia, general body weakness and loss of appetite	1	heavy vaginal discharge and swollen lower limbs plus failure to pass urine	1	No response	No response	No response	1	No response	No response	cancer of the cervix	vaginal douching	avoid vaginal douching	seek medical attention early	1	natural foods	1	in my life, only God knows my destination
Unemployed	1	2	1	18	epworth	1	1	HIV	5=19	6=20	13	positive	3	1	2	1	1	2	2	1	1	nausea and vomiting	tramadol and paracetamol	2	N/A	husband	financial	cisplatin, flucanazole, ferrous sulphate and folic acid, neupogen, frusemide	2	N/A	1	mucositis, nausea and vomiting, dizziness, anaemia, alopecia and dry mouth, loss of weight and loss of appetite	1	difficult to pass urine	1	1	No response	1	1	1	No response	cancer of the cervix	multiple sexual patners and vaginal douching	routine cancer screening	accept the condition and seek medical attention early	1	low fat diet	1	for every step of treatment I have is God guided
Unemployed	3	1	1	17	kuwadzana	1	1	HIV	2=19	6=20	14	positive	8	1	2	2	No response	3	4	1	1	nausea and vomiting, anaemia	morphine	1	severe backache and painful lower limbs	children	financial	cisplatin, paditaxel, neupogen, dexamethasane, metochlopromide, ranitidine and promethasine	2	N/A	1	nausea, vomiting, renal failure, arythimias, peripheral neuropathy, headache, anaemia	1	swollen lower limbs	1	No response	No response	1	1	No response	No response	cancer of the cervix	vaginal douching and old age	no prevention	accept the condition and seek medical attention early	1	natural foods	1	only God is there to heal my condition
Unemployed	1	1	1	12	westgate	1	1	HIV	3=19	6=20	15	positive	4	1	2	2	No response	1	3	1	1	nausea and vomiting	paracetamol	1	lower abdominal pain	children	financial	cisplatin, neupogen, ferrous sulphate and folic acid, frusemide	2	N/A	1	nausea and vomiting, anemia, headache, mucositis, difficult in voiding, tingling of both upper and lower limbs and weight loss	1	renal failure and difficult in breathing	1	No response	No response	1	1	1	No response	cancer of the cervix	multiple sexual partners	good sexual behaviour	seek medical attention early	1	low fat and low sugar diet	1	from the day I was diagnosed cancer up to now only God is my counsillor, my doctor and my healer
Unemployed	1	2	1	27	chitungwiza	1	2	No response	12=15	6=20	54	negative	6	1	2	2	No response	1	3	1	1	nausea and vomiting, anaemia	paracetamol	1	side pains	husband	financial	cisplatin, ciprofloxacin, andolex mouth wash, frusemide, neupogen	2	N/A	1	nausea and vomiting, anaemia, tinitus, renal failure, dyspnoea, mucositis, vaginal candidiasis, loss of appetite and loss of weught	1	difficult in breathing, abdominal distension	1	No response	No response	1	No response	No response	No response	cancer of the cervix	infection	have routine cervical cancer screening	seek medical attention early	1	low fat and low sugar diet	1	only God will always guide me in every situation I will experience thus period of my illness
Unemployed	1	2	1	25	damafalls	1	1	HIV	7=19	6=20	11	positive	1	1	2	2	No response	1	1	1	1	nausea and vomiting	morphine	1	severe backache	husband	financial	cisplatin, ciprofloxacin, tranexamic acid, ferrous sulphate and folic acid, liquid paraffin, frusemide	2	N/A	1	nausea and vomiting, anaemia, renal failure, tinitus, loss of appetite	1	heavy vaginal discharge	1	No response	No response	No response	1	1	No response	cancer of the cervix	vaginal douching	avoid vaginal douching	seek medical attention early	1	low fat and sugar free diet	1	during episodes of pain and bleeding, I prayed to the almighty and everything subsides
Unemployed	1	2	1	7	greencroft	1	1	HIV	1=19	6=20	17	positive	4	1	2	2	No response	4	6	1	1	nausea and vomiting, anaemia	morphine	1	severe backache	husband	financial	paditaxel, liquid paraffin, tramexamic acid, dexamethasone, promethazine, ranitidine and palonesterone,	2	N/A	1	alopecia, nausea and vomiting, peripheral neuropath, anaemia, weight loss and light headedness	1	sweollen lower limbs and heavy vaginal discharge	1	No response	No response	No response	1	1	No response	cancer of the cervix	immunosuppression	having routine cervical cancer screening	seek medical attention early	1	natural foods	1	with stage 4a, I was very depressed but through prayers I managed to accept my condition
Unemployed	1	2	1	10	westlea	1	1	HIV	4=19	6=20	14	positive	8	1	2	2	No response	4	2	1	1	nausea and vomiting, tingling of both limbs	morphine	1	severe backache and painful lower limbs	husband	financial	paditaxel, liquid paraffin, tranexamic acid, ciprofloxacin, metrochlopromide, AMT	2	N/A	1	nausea and vomiting, peripheral neuropathy, alopecia, loss of appetite, anaemia and headache	1	heavy vaginal discharge and bleeding	1	1	No response	No response	1	1	No response	cancer of the cervix	vaginal douching, multiparity and multiple sexual partners	good sexual behaviour	don’t take advise from street doctors	1	low fat and low sugar diet	1	from the time I was diagnosed cervical cancer and the stage I was, I thank God for keeping me goingN/A Through prayers am still alive
Unemployed	3	1	1	18	budiriro	1	2	No response	6=19	6=20	12	negative	13	1	2	2	No response	4	2	1	1	nausea and vomiting, anaemia	morphine	1	severe backache	children	financial	paditaxel, carboplatin, liquid paraffin, tranexamic acid, ferrous sulphate and folic acid	1	side effects and they were more expensive	1	nausea and vomiting, peripheral neuropath dyspnoea, constipation, anaemia, thrombocytopenia and loss of appetite	1	vaginal prolapse, heavy vaginal bleeding	1	No response	1	No response	1	1	No response	cancer of the cervix	vaginal douching	avoid vaginal douching	don’t waste time consulting non health professionals	1	black jack, beetroot, mufushwa etc	1	sometimes when am in pain I prayed to God and pain will subsideN/A Everything I need God interven
Unemployed	1	2	1	14	waterfalls	1	1	HIV	3=17	6=20	39	positive	6	1	2	2	No response	1	2	1	1	mucositis, nausea and vomiting, anemia	paracetamol	2	N/A	husband	psychological and financial support	cisplatin, neupogen, frusemide, metochlopromide, fluconazole, ciprofloxacin	2	N/A	1	nausea and vomiting, anemia, renal failure, mucositis, tinitus, difficult in breathing, loss of appetite and weight loss, low plated count	1	difficult in breathing	1	No response	No response	1	No response	No response	No response	cancer of the cervix	immunosupression	have routine cervical cancer screening	seek medical attention early	1	natural foods	1	they prescribe me some annointing water, oil and soil so that it will help to fight the spirits which normally cause the development of cancer
Unemployed	3	1	2	42	goromonzi	1	1	HBP/ diabetes athritis	7=19	6=20	11	negative	10	1	2	2	No response	4	2	2	2	N/A	morphine	1	severe backache and painful lower limbs	children	financial	indomethacin, liquid paraffin, tranexamic acid, ferrous sulphate and folic acid, amtripytaline	2	N/A	1	constipation	1	heavy vaginal bleeding and difficult to ambulate secondary to swollen and painful lower limbs	2	No response	No response	No response	No response	No response	No response	cancer of the cervix	vaginal douching	avoid vaginal douching	seek medical attention early	1	black jack and mufushwa all types, natural foods	1	only God is keeping me going
Unemployed	3	1	2	290	masvingo	1	1	HBP/ diabetes athritis	5=19	6=20	13	negative	13	1	2	2	No response	4	2	1	1	numbness of limbs, nausea and vomiting	morphine	1	severe backache and painful lower limbs	children	financial	paditaxel, liquid paraffin, amtyptaline, tranexamic acid, ferrous sulphate and folic acid, dexa, palo, promethazine and ranitidine	2	N/A	1	peripheral neuropathy, nausea and vomiting, alopecia, weight loss and loss of appetite, dyspnoea, headache and insomnia	1	heavy vaginal bleeding, renal failure, oedema of lower limbs and blurred vision	1	No response	1	No response	1	1	No response	cancer of the cervix	multiparity and vaginal douching	avoid vaginal douching and bearing recommended number of children	accept the condition, seek medical attention and avoid non health professionals advice	1	natural foods	1	during episodes of pain and bleeding, I prayed to him and everything will start to be better
Unemployed	3	1	1	19	mufakose	1	2	No response	7=19	6=20	11	negative	11	1	2	2	No response	4	1	1	1	nausea and vomiting	morphine	1	painful lower limbs and side pains	children	financial	paditaxel, liquid paraffin, indomethacin, ranferon, tranexamic acid	2	N/A	1	peripheral neuropathy, alopecia, nausea and vomiting, anaemia	1	heavy vaginal discharge	1	No response	No response	No response	1	1	No response	cancer of the cervix	multiple sexual partners and vaginal douching	good sexual behaviour	seek medical attention early	1	natural foods	1	all what I face during time of treatment that’s God's favour
Unemployed	1	2	2	349	gokwe	1	1	HIV	1=19	6=20	17	positive	7	1	2	2	No response	3	3	1	1	numbness of both limbs, nausea and vomiting	morphine	1	severe backache	husband	financial	cisplatin, paditaxel, metochlopromide, neupogen, liquid paraffin, amtripytaline	2	N/A	1	mucositis, nausea and vomiting, anemia, weight loss, loss of appetite, numbness of both limbs	1	heavy vaginal discharge	1	No response	1	1	1	1	No response	cancer of the cervix	vaginal douching	avoid vaginal douching	seek medical attention early	1	natural foods	1	when I start to bleed I will pray and bleeding will subside, also my lord is God of mercy
Unemployed	3	1	1	278	gweru	1	2	No response	8=19	6=19	10	negative	14	1	2	2	No response	4	1	1	1	nausea an vomiting, anaemia	morphine	1	severe side pain	children	financial	liquid paraffin, cisplatin, paditaxel, tranexamic acid, frusemide, metochlopromide, ciprofloxacin	2	N/A	1	peripheral neuropathy, nausea and vomiting, anaemia, headache, vaginal candidiasis, renal failure, mucositis, dysmoea	1	swollen lower limbs, heavy vaginal discharge, abdominal tenderness	1	No response	No response	No response	1	1	No response	cancer of the cervix	multiparity, vaginal douching	avoid vaginal douching and bear normal number of children	avoid traditional healers and seek medical attention early	1	black jack	1	my God is always able, for pain and bleeding only God controls
Unemployed	2	2	1	10	kambuzuma	1	1	HIV	4=19	6=20	14	positive	2	1	2	2	No response	2	3	1	1	nausea and vomiting	paracetamol and tramadol	1	severe backache and chest pains	friends	financial	cisplatin, neupogen, paditaxel, ranferon, amtriputaline, cisplatin, metochlopromide, friusemide	2	N/A	1	nausea and vomiting, peripheral neuropathy, renal failure, mucositis, tinitus, loss of appetite, diarrhoea and headache	1	difficult in breathing	1	No response	No response	1	1	1	No response	cancer of the cervix	multiple sexual partners	good sexual behaviour	seek medical attention early and avoid advices from street medical professionals	1	low fat and low sugar diet	1	God is the healer, through prayers I accept my condition
Unemployed	1	2	1	290	masvingo	1	1	HIV	7=19	6=20	11	positive	3	1	2	2	No response	3	1	1	1	numbness of both limbs, alopecia	morphine	1	severe backache	husband	financial	paditaxel, rantidine, paanestrone, promethazine, dexamethazone, amrypytaline, ferrous sulphate and folic acid, iquid paraffin	2	N/A	1	alopeial, peripheral neuropathy, nausea and vomiting, thrombocytopenia, anaemia, loss of appetite	1	swolen lower limbs and heavy vaginal bleeding	1	1	No response	1	1	1	No response	cancer of the cervix	infection	have routine cervical cancer screening	seek medical attention early	1	natural foods	1	for all the pain and bleeding episodes, I prayed to the almighty and everything will subside
Unemployed	3	1	2	142	chivhu	1	2	No response	7=19	6=20	11	negative	11	1	2	2	No response	4	1	2	2	N/A	morphine	1	severe backache	children	financial	liquid paraffin, amtriputaine, tranexamic acid, ciprofloxacin	2	N/A	1	constipation	1	heavy vaginal beeding	1	No response	No response	No response	1	1	No response	cancer of the cervix	vaginal douching	avoid vaginal douching	seek medical attention early	1	natural foods	1	for a pain and bleeding episodes I prayed for healing intervention
Unemployed	3	1	1	17	snakepark	1	2	No response	8=19	6=20	9	negative	13	1	2	2	No response	4	1	2	2	N/A	morphine	1	severe backache, side pains, painful lower limbs	children	financial	liquidparaffin, tranexamic acid, multivitamin tablets, ciprofloxacin, ferrous sulphate and folic acid	2	N/A	1	constipation, loss of weight and dizziness	1	heavy vaginal bleeding, swollen lower limbs and bleeding gums	1	No response	No response	No response	1	1	No response	cancer of the cervix	vaginal douching and multiparity	avoid vaginal douching	seek medical attention early	1	natural foods	1	at first I was so stressed but through prayers I accepted my condition and am moving forward
Unemployed	1	2	1	27	dawnviel	1	1	HIV	5=19	6=20	13	positive	4	1	2	2	No response	3	2	1	1	nausea and vomiting, anaemia	morphine	1	severe backache	husband	financial	cisplatin, paditaxel, ferrous sulphate, folic acid, amtripytaline, dexa, promethasine, ranitidine and palonesterone	2	N/A	1	alopecia, nausea and vomitng, anaemia, peripheral neuropathy, loss of appetite, headache , renal failure	1	vaginal prolapse	1	No response	No response	1	1	1	No response	cancer of the cervix	vaginal douching	avoid vaginal douching	seek medical attention early	1	natural foods	1	only God is the healerN/A For every problem I encounter in my life I ask intervention from him
Unemployed	1	2	1	266	mutare	1	1	HIV	4=19	6=20	14	positive	7	1	2	2	No response	2	3	1	1	nausea and vomiting, anaemia	morphine	1	side pain	husband	financial	cisplatin, neupogen, metochlopromide, ferrous sulphate and folic acid	2	N/A	1	nausea and vomiting	1	severe side pains and difficulty in breathing	1	No response	No response	1	1	1	No response	cancer of the cervix	poor sexual behaviour	have routine cervical cancer screening	seek medical attention early	1	low fatty and sugar diet	1	only God lead me to accept my condition without God it was very difficult for me to aceept it
Unemployed	3	1	1	290	masvingo	1	2	N/A	1=19	6=20	17	negative	8	1	2	1	1	1	3	1	1	dspnae, nausea and vomiting, anaemia	paracetamol	2	N/A	children	financial	cisplatin, metochlopromide, nuepogen, ciprofloxacin, fluconazole, frusemide	2	N/A	1	nausea and vomiting, anaemia, loss of appetite, renal failure, dsypnea, blurred vision	1	vaginal candidiasis	1	No response	No response	1	No response	No response	No response	cancer of the cervix	infection	routine servical cancer screening	accept the condition and seek medical attention early	1	black jack and pumpkin seeds	1	from diagnosis up to now I depend on God, he is my healer
Unemployed	1	2	1	174	makoni	1	1	HIV	5=19	6=20	13	positive	6	1	2	1	1	4	1	1	1	nausea and vomiting, anaemia	morphine	1	side pains and painful lower limbs	husband	financial	cisplatin, paditaxel, neupogen, metochlopromide, tranexamic acid, liquid parafin	2	N/A	1	alopecia, nausea and vomiting, anaemia, renal failure, peripheral neuropathy, tinitus, loss of appetite	1	heavy vaginal bleeding	1	1	1	No response	1	1	No response	cancer of the cervix	reduced immunity	have routine cervical cancer screening	seek medical attention early	1	natural foods	1	God is with me all the time, he provide me with funds to go to private radiotherapy
Unemployed	1	2	1	14	dzivarasekwa	1	1	HIV	8=19	6=20	10	positive	3	1	2	2	No response	2	2	2	2	N/A	morphine	1	severe backache	husband	financial	liquid paraffin, ferrous sulphate and folic acid, tranexamic acid	1	expensive drugs	1	constipation	1	renal failure, difficult in breathing	1	No response	No response	No response	1	1	No response	cancer of the cervix	poor sexual behaviour	good sexual behavior	seek medical attention early and you need to work hard to look for funds of treatment	1	natural foods	1	I am poor and I cant afford to buy chemotherapy so only God is my healer from time of diagnosis up to now only God is with me
Unemployed	1	3	1	26	mabvazuva	1	2	N/A	7=19	6=20	11	negative	10	1	2	2	No response	4	2	1	1	peripheral neuropathy, nausea and vomiting	morphine	1	painful lower limbs and side pains	children	financial	paditaxel, liquid paraffin, amtriptaline, dexamethasore, promethazone and metochlopromide	1	side effects	1	alopecia, anaemia, nausea and vomiting, peripheral neuropathy, renal failure thrombocytopnea	1	renal failure and vaginal prolapse	1	No response	No response	No response	1	1	No response	cancer of the cervix	vaginal douching	avoid vaginal douching	seek medical attention early	1	natural foods	1	for all bleeding and painful episodes I give them to God and he is my healer
Unemployed	1	2	2	45	makumbe	1	1	HIV	4=19	6=20	14	positive	3	1	2	1	1	1	1	1	1	nausea and vomiting	paracetamol and cocodamol	2	N/A	husband	financial	cisplatin, ferrous sulphate and folic acid, neupogen, ciprofloxacin, metochlopromide, frusemide	2	N/A	1	nausea and vomiting, renal failure, anaemia and tinitus plus loss of appetite	1	renal failure	1	No response	No response	1	1	1	No response	cancer of the cervix	infection	routine cervical cancer screening	accept the condition and seek medical attention early	1	natural foods	1	only God is assisting me in the treatment of this expensive condition
Unemployed	3	1	2	444	bulawayo	1	2	N/A	6=19	6=20	12	negative	11	1	2	2	No response	4	1	1	1	nausea and vomiting	morphine	1	severe backache	children	financial	paditaxel, metochlopromide, neupogen, norethasterone, ferrous sulphate and folic acid, tranexamic acid, liquid paraffin, amtriputaline	2	N/A	1	alopecia, nausea and vomiting, peripheral neuropathy, loss of appetite, constipation	1	No response	No response	No response	No response	No response	1	1	No response	cancer of the cervix	vaginal douching	avoid vaginal douching	seek medical attention early	1	natural foods	1	only God is my healer
Unemployed	1	2	1	27	ushewekunze	1	1	HIV	12=18	6=20	18	positive	6	1	2	1	1	2	3	1	1	anaemia, nausea and vomiting	cocodamol and morphine	1	chest pains	husband	financial	cisplatin, metochlopromide, liquid paraffin, ferrous sulphate and folic acid, ciprofloxacin	2	N/A	1	nausea and vomiting, anemia, loss of appetite and weight loss, tinitus, extravasation, dyspnae and headache	1	difficult In breathing	1	No response	No response	1	1	1	No response	cancer of the cervix	poor sexual behaviour	have routine cervical cancer screening	pay attention to medical professionals never take advice from streetsN/A Cervical cancer can be treated	1	low fat and low sugar diet alongside natural food	1	cervical cancer is the condition which is difficult to accept but through God's grace I end up accepting my condition
Unemployed	3	1	2	115	chinhoyi	1	1	diabetes/ HBP	5=19	6=20	13	negative	13	1	2	2	No response	4	1	2	2	N/A	morphine	1	severe backache	children	financial	liquid paraffin, ferrous sulphate and folic acid, tranexamic acid	2	N/A	1	constipation	1	heavy vaginal bleeding	1	No response	No response	No response	1	1	No response	cancer of the cervix	vaginal douching	avoid vaginal douching and having routine cervical cancer screening	No response	1	natural foods	1	for all bleeding and pain episodes I always prayed to him and everything will subside
Unemployed	3	1	1	17	kuwadzana	1	2	No response	7=19	6=20	11	negative	11	1	2	2	No response	4	2	1	1	nausea and vomiting, anaemia	morphine	1	severe backache and painful lower limbs	children	financial	paditaxel, liquid paraffin, tranexamic acid, antripytaline, metochlopromide, ferrous sulphate and folic acid	2	N/A	1	numbness and tighting of both lower and upper limbs, alopecia, nausea and vomiting, thrombocytopenia and anaemia	1	heavy per vaginal bleeding, swollen lower limbs	1	No response	No response	No response	1	1	No response	cancer of the cervix	vaginal douching	avoid vaginal douching	seek medical attention early, don’t waste time consulting traditional healers or prophets	1	natural foods	1	when bleeding started I prayed to him and it started to be better
Unemployed	1	2	1	26	ruwa	1	1	HIV	6=19	6=20	12	positive	5	1	2	2	No response	4	2	1	1	nausea and vomitng	morphine	1	severe backache	husband	financial	carboplatin, paditaxel, liquid paraffin, AMT, metochlopromide, tranexamic acid	1	side effects	1	alopecia, thrombocytopenia, stomatitis, nausea and vomiting, peripheral neuropathy, dysphae, loss of appetite and weight	1	heavy vaginal bleeding	1	No response	No response	No response	1	1	No response	cancer of the cervix	multiple sexual partners	good sexual behaviour	seek medical attention early	1	natural foods	1	for all difficult times only God will interven esp with cervical cancer only God will lead
Unemployed	3	1	1	444	bulawayo	1	2	N/A	10=19	6=20	8	negative	13	1	2	2	No response	4	1	1	1	nausea and vomiting, alopecia	morphine	1	severe backache	children	financial	cisplatin, paditaxel, amtripytaline, ferrous sulphate and folic acid, metochlopromide, liquid paraffin	2	N/A	1	alopecia, nausea and vomiting, mucosistis, anaemia, peripheral neuropathy	1	vaginal prolapse	1	No response	No response	No response	1	1	No response	cancer of the cervix	not sure	not sure	avoid traditional healers rather seek medical attention early	1	black jack	1	only God will make my situation easy to lead and live
Unemployed	3	1	2	155	mt darwin	1	2	No response	7=19	6=20	11	negative	10	1	2	2	No response	3	1	1	1	nausea and vomiting	morphine	1	severe side pains and painful lower limbs	children	financial	paditaxel, tranexamic acid, liquid paraffin, ranitidine, amytriptaline, promethazine, metochlopromide, dexamethasone, ferrous sulphate and folic acid	2	N/A	1	constipation, alopecia, nausea and vomiting, peripheral neuropath, tingling of both limbs, numbness of both limbs, anaemia and headache	1	severe vaginal bleeding and anaemia	1	No response	No response	No response	1	1	No response	cancer of the cervix	vaginal douching	avoid vaginal douching	accept the condition and seek medical attention early	1	natural foods	1	during episodes of pain and bleeding, when I prayed to almighty everything started to be better
Unemployed	1	1	2	434	chiredzi	1	1	HIV	5=20	7=20	2	positive	3	1	2	2	No response	1	1	1	1	nausea and vomiting	paracetamol	1	lower abdominal pain	husband	financial	cisplatin, paditaxel, metochlopromide, ciprofloxacin	2	N/A	1	nausea and vomiting, peripheral neuropathy, anaemia	1	anaemia	1	No response	No response	No response	1	1	No response	cancer of the cervix	vaginal douching, early sexual intercourse, multiple sexual partners	avoid the above mentioned behaviours	seek medical attention early and move forward	1	black jack	1	only God will be always with me, am in denial but as time goes on with God will end up accepting my diagnosis
Unemployed	1	2	1	451	chipinge	1	1	HIV	4=19	7=20	15	positive	7	1	2	2	No response	2	3	1	1	nausea and vomiting, anemia	morphine	1	severe backache	husband	financial	cisplatin, metochlopromide, neupogen, ciprofloxacin, tranexamic acid	2	N/A	1	nausea and vomiting, anaemia, mucotisis, renal failure, tinitus, dyspnoea, headache and loss of appetite	1	renal failure	1	No response	No response	1	1	1	No response	cancer of the cervix	vaginal douching	avoid vaginal douching	accept the condition and seek medical attention early	1	natural foods	1	for all the pain episodes I always pray to God and pain will subside
Unemployed	1	2	1	17	kuwadzana	1	1	HIV	1=20	7=20	6	positive	4	1	2	2	No response	2	2	1	1	nausea and vomiting, peripheral neuropathy	morphine	1	backache	husband	financial	cisplatin, liquid paraffin, paditaxel, amtripytalin, metochlopromide, ciprofloxacin	2	N/A	1	nausea and vomiting, peripheral neuropathy, mucotis, tinitus, loss of appetite and weight	1	renal failure	1	No response	No response	No response	1	1	No response	cancer of the cervix	multiple sexual partners	routine cervical cancer screening	accept the condition and seek medical attention early	1	low fat and low sugar diet	1	from the day I was diagnosed cancer I was in denial but through prayers I end up accepting the diagnosis
Unemployed	1	2	2	452	chipinge	1	1	HIV	4=20	7=20	3	positive	7	1	2	2	No response	2	1	1	1	nausea and vomiting, anaemia	morphine	2	N/A	husband	financial	paditaxel, cisplatin, metochlopromide, ciprofloxacin, liquid paraffin	2	N/A	1	nausea and vomiting, anaemia, peripheral neuropathy, constipation and loss of appetite	1	anaemia	1	No response	No response	No response	1	1	No response	cancer of the cervix	infection	routine cervical cancer screening	accept the condition and seek medical attention early	1	low sugar diet	1	for everything I surrender to my God
Unemployed	3	2	1	27	chitungwiza	1	1	HIV	3=20	6=20	3	positive	4	1	2	2	No response	3	1	1	1	nausea and vomiting, anaemia	morphine	1	severe backache	children	financial	cisplatin, paditaxel, amtripytaline, liquid paraffin, metochlopromide, ferrous sulphate and folic acid	2	N/A	1	peripheral neuropathy, renal failure, anaemia, mucositis, loss of appetite, nausea and vomiting	1	anaemia secondary to heavy per vaginal bleeding	1	No response	No response	No response	1	1	No response	cancer of the cervix	infection	routine cervical cancer screening	accept the condition and seek medical attention early	1	low fat and low sugar diet	1	for every situation I had in my life I surrender everything to him because he is my healer
Unemployed	1	2	1	26	mabvazuva	1	1	HIV	3=20	7=20	4	positive	6	1	2	2	No response	2	2	1	1	nausea and vomiting, anaemia	morphine	1	side pains	husband	financial	neupogen, cisplatin, paditaxes, palonosteron, liquid paraffin	2	N/A	1	peripheral neuropathy, nausea and vomiting, constipation, loss of appetite, anaemia	1	anaemia	1	No response	No response	No response	1	1	No response	cancer of the cervix	infection	routine cervical cancer screening	accept the condition and seek medical attention early	1	natural foods	1	for all pain episodes, I prayed to him and all pain subsides
Unemployed	1	2	1	27	chitungwiza	1	1	HIV	3=19	7=20	16	positive	6	1	2	2	No response	2	3	1	1	nausea and vomiting, anaemia	morphine	1	chest pains	husband	financial	cisplatin, paditaxel, metochlopromide, ciprofloxacin, neupogen	2	N/A	1	nausea and vomiting, anaemia, peripheral neuropathy, mucositis, headache and renal failure, constipation	1	difficult in breathing	1	No response	No response	1	1	1	No response	cancer of the cervix	vaginal douching	avoid vaginal douching	seek medical attention early	1	black jack, mufushwa	1	for all pain episodes I have I prayed to God and everything will subside
Unemployed	1	2	2	144	kadoma	1	1	HIV	1=19	7=20	19	positive	3	1	2	2	No response	2	3	1	1	nausea and vomiting, anaemia	morphine	2	N/A	husband	financial	cisplatin, metochlopromide, neupogen, liquid paraffin, ciprofloxacin	2	N/A	1	nausea and vomiting, anaemia mucositis and constipation plus loss of appetite	1	difficult in breathing	1	No response	No response	1	1	1	No response	cancer of the cervix	infection	having routine cervical cancer screening	seek medical attention early	1	natural foods	1	for all what I want during my treatment course I prayed to God and everything is possible
Unemployed	1	2	1	27	chitungwiza	1	1	HIV	5=20	7=20	2	positive	2	1	2	2	No response	1	1	1	1	nausea and vomiting	paracetamol	1	side pains	husband	financial	cisplatin, metochlopromide	2	N/A	1	nausea and vomiting, loss of appetite	1	nausea and vomiting	2	No response	No response	No response	No response	No response	No response	cancer of the cervix	early endulging in sexual intercourse	avoid early sexual intercourse	accept the condition and seek medical attention early	1	low sugar diet	1	at first I was in denial through prayers am now in acceptance phase
Unemployed	3	1	1	18	chadcombe	1	2	No response	5=19	6=20	12	negative	13	1	2	2	No response	4	2	1	1	nausea and vomiting, peripheral neuropathy	morphine	1	severe backache	children	financial	paditaxel, cisplatin, amtriputalin, liquid paraffin, metochlopromide	2	N/A	1	nausea and vomiting, anemia, mucositis, peripheral ncuropathy and loss of appetite	1	heavy vaginal bleeding, bladder fibrosis	1	No response	No response	No response	1	1	No response	cancer of the cervix	vaginal douching	avoid vaginal douching	seek medical attention early	1	natural foods	No response	for bleeding and pain episodes, only God is my healer
Unemployed	1	2	2	155	mt darwin	1	1	HIV	3=20	6=20	3	positive	7	1	2	2	No response	4	1	1	1	nausea and vomiting	morphine	1	severe backache	husband	financial	cisplatin, paditaxel, liquid paraffin, amtriptaline, ferrous sulphate and folic acid	2	N/A	1	nausea and vomiting, constipation, anaemia, peripheral neuropathy, mucositis and stomatis	1	painful and swollen lower limbs	1	No response	No response	No response	1	1	No response	cancer of the cervix	vaginal douching	avoid vaginal douching	seek medical attention early	1	black jack	1	for pain and bleeding episodes I only prayed to God and everything subsides
Unemployed	1	2	1	23	glenorah	1	1	HIV	1=19	6=20	18	positive	3	1	2	2	No response	1	2	1	1	nausea and vomiting, anaemia	paracetamol	2	No response	husband	financial	cisplatin, neupogen, metochlopromide, ciprofloxacin, dexamethasine	2	N/A	1	nausea and vomiting, anaemia and mucositis	1	proctitis	1	No response	No response	1	1	1	No response	cancer of the cervix	Human Papiloma Virus	having routine cervical cancer screening and practicing good sexual behaviour	accept the condition and seek medical attention early	1	natural foods	1	from time of diagnosis up to now only God is my healer
Unemployed	1	2	1	17	marimba	1	1	HIV	7=19	6=20	11	positive	3	1	2	1	1	2	1	1	1	nausea and vomiting	morphine	1	severe chest pains	husband	financial	cisplatin, ciprofloxacin, liquid paraffin, metochlopromide	2	N/A	1	nausea and vomiting, anaemia, renal failure, palpitations, dyspnae, mucositis, vaginal candidiasis	1	difficult in breathing	1	No response	No response	1	No response	No response	No response	cancer of the cervix	poor sexual behaviour	good sexual behaviour	seek medical attention early	1	blackjack	1	from day of diagnosis up to now only my God is saving meN/A Every problem I will encounter he solve It
Unemployed	1	2	1	10	greencroft	1	1	HIV	1=19	6=20	17	positive	4	1	2	2	No response	2	3	1	1	peripheral neuropathy, nausea and vomiting	paracetamol	1	painful lower limbs and side pains	family	financial	cisplatin, paditaxel, metochlopromide, tranexamic acid, ferrous sulphate and folic acid	2	N/A	1	anaemia, alopecia, nausea and vomiting, peripheral neuropathy, tinitus, mucositis	1	heavy vaginal bleeding	1	No response	No response	1	1	1	No response	cancer of the cervix	infection	routine cancer screening	No response	1	low sugar and low fat diet	1	during the course of treatment only God provide funds for my treatment and through God I accept my diagnosis
Unemployed	1	1	2	229	masvingo	1	2	No response	6=19	6=20	No response	negative	7	1	2	2	No response	4	2	1	1	nausea and vomiting, anaemia	morphine	1	severe backache	children	financial	oaditaxel, ranferon, liquid paraffin, tranexamic acid, dexamethazone, palonesterone, amtripytaline, promethazine, ranitidine	2	N/A	1	alopecia, anaemia, nausea and vomiting, peripheral neuropathy, renal failure thrombocytopnea	1	swollen both limbs and abdominal tenderness	1	No response	No response	No response	1	1	No response	cancer of the cervix	vaginal douching	avoid vaginal douching	accept the diagnosis, ignore advice from streets and seek medical attention early	1	natural foods	1	during episodes of bleeding and pain I called God my saviour and all will subside
Unemployed	3	1	2	155	mt darwin	3	2	No response	5=19	6=20	13	negative	13	2	2	2	No response	4	3	2	2	N/A	morphine	1	severe backache	children	financial	liquid paraffin, tranexamic acid, norethesterone	2	N/A	1	constipation	1	heavy vaginal bleeding	1	No response	No response	No response	1	1	No response	cancer of the cervix	vaginal douching	avoid vaginal douching	seek medical attention early	1	natural foods	1	for all bleeding and pain episodes when I pray to him everything started to be better
Unemployed	1	2	1	8	sunningdale	1	1	HIV	5=20	7=20	2	positive	4	1	2	2	No response	2	1	1	1	nausea and vomiting, peripheral neuropathy	paracetamol	2	N/A	husband	financial	carboplatin, paditaxel, metochlopromide, amtripytaline, neupogen, ciprofloxacin	1	expensive drugs	1	alopecia, peripheral neuropathy, nausea and vomiting, loss of appetite, anaemia	1	renal failure and anaemia	1	No response	No response	No response	1	1	No response	cancer of the cervix	infection	have routine cervical cancer screening	seek medical attention early	1	traditional food	1	when doctor diagnosed me cancer I was in denial but through prayers and his grace I accept the diagnosis and I am moving forward
Unemployed	3	1	1	5	marimba	1	2	No response	7=19	7=20	12	negative	6	1	2	2	No response	2	1	1	1	nausea and vomiting	morphine	1	severe backache	children	financial	paditaxel, metochlopromide, liquid paraffin, amtriputaline, tranexamic acid	1	expensive drugs	1	alopecia, nausea and vomiting, peripheral neuropathy and loss of appetite	1	heavy vaginal bleeding	1	No response	No response	1	1	1	No response	cancer of the cervix	vaginal douching	avoid vaginal douching	seek medical attention early	1	natural foods	1	for all pain and bleeding episodes I prayed to him and everything will subside
Unemployed	1	2	1	25	glenforest	1	1	HIV	4=20	7=20	3	positive	3	1	2	2	No response	3	1	1	1	nausea and vomiting, anaemia	morphine	1	severe backache	husband	financial	paditaxel, cisplatin, metochlopromide, neupogen, ciprofloxacin	2	N/A	1	alopecia, nausea and vomiting, loss of appetite, peripheral neuropathy, renal failure	1	swollen lower limbs	1	No response	No response	No response	1	1	No response	cancer of the cervix	early endulging in sexual intercourse	have routine cervical cancer screening	accept the condition and seek medical attention early	1	low sugar diet	1	only God will make me to move forward
Unemployed	1	2	1	85	bindura	1	1	HIV	2=19	7=20	17	positive	5	1	2	2	No response	2	3	1	1	nausea and vomiting, anaemia	paracetamol	2	N/A	husband	financial	cisplatin, ciprofloxacin, metochlopromide, neupogen	2	N/A	1	nausea and vomiting, anaemia mucositis, renal failure, headache	1	difficulty in breathing, bladder fibrosis	1	No response	No response	1	1	1	No response	cancer of the cervix	vaginal douching	avoid vaginal douching	seek medical attention early	1	natural foods	1	for all the processes done during time of chemotherapy and radiotherapy I always pray to God for better interventions
Unemployed	1	2	1	14	dzivarasekwa	1	1	HIV	5=19	7=20	14	positive	2	1	2	2	No response	2	1	1	1	nausea and vomiting, anemia	morphine	1	chest pains	husband	financial	cisplatin, nmetochlopromide, neupogen, ciprofloxacin, liquid paraffin	2	N/A	1	nausea and vomiting, anaemia, renal failure, mucositis, loss of appetite, constipation	1	renal failure, difficult in breathing	1	No response	No response	1	1	1	No response	cancer of the cervix	infection	routine cancer screening	avoid advice from streets just acceot the diagnosis and seek medical attention early	1	low fat and sugar free diet	1	for all pain and bleeding episodes I prayed to him and everything will subside
Unemployed	2	2	2	92	shamva	1	1	HIV	5=20	7=20	2	positive	2	1	2	2	No response	3	1	1	1	anemia, nausea and vomiting	morphine	1	severe backache	friends	financial	carboplatin, paditaxel, liquid paraffin, metochlopromide, amtriputaline	1	expensive drugs	1	nausea and vomiting, anaemia, loss of appetite, constipation, peripheral neuropathy, alopecia	1	heavy vaginal bleeding	1	No response	No response	No response	1	1	No response	cancer of the cervix	multiple sexual partner	good sexual behaviour	seek medical attention early	1	black jack and beetroot	1	only God is my healer for all my suffering I give it all to him
Unemployed	1	2	1	27	chitungwiza	1	1	HIV	5=20	7=20	2	positive	5	1	2	2	No response	2	1	1	1	anemia, nausea and vomiting	morphine	1	side pains	husband	financial	cisplatin, paditaxel, liquid paraffin, metochlopromide, ciprofloxacin	2	N/A	1	nausea and vomiting, peripheral neuropathy, anaemia, renal failure and headache	1	renal failure	1	No response	No response	No response	1	1	No response	cancer of the cervix	infection	have routine cervical cancer screening	accept the condition and seek medical attention early	1	natural foods	1	for everything I need for the treatment of cancer I prayed to God and he will provide for me
Unemployed	1	2	1	278	gweru	1	1	HIV	2=19	7=20	17	positive	8	1	2	2	No response	2	3	1	1	nausea and vomiting	paracetamol	1	severe backache	husband	financial	neupogen, cisplatin, metochlopromide, ciprofloxacin, frusemide, dexamethazone	2	N/A	1	nausea and vomiting, mucositis, rectal bleeding, renal failure, loss of appetite	1	bleeding from the rectum	1	No response	No response	1	1	1	No response	cancer of the cervix	multiple sexual parteners	good sexual behaviour	seek medical attention early	1	natural foods	1	from date of diagnosis I prayed to him so that I can go through my treatment without complications and to accept the diagnosis
Unemployed	1	2	1	27	chitungwiza	1	1	HIV	4=20	7=20	3	positive	6	1	2	2	No response	1	1	1	1	peripheral neuropathy, mausea and vomiting	morphine	1	side pains	husband	financial	cisplatin, paditaxel, metochlopromide, liquid parafin, ciprofloxacin	2	N/A	1	peripheral neuropathy, nausea and vomiting, mucositis, loss of appetite	1	heavy vaginal discharge	1	No response	No response	No response	1	1	No response	cancer of the cervix	vaginal douching	avoid vaginal douching	don’t take ideas from non health professionals	1	black jack and low fat foods	1	for all bleeding episodes I prayed to the almighty and everything will subside
Unemployed	1	2	1	327	masvingo	1	2	N/A	5=20	7=20	2	negative	5	1	2	2	No response	3	1	1	1	nausea and vomiting	morphine	1	severe backache and side pains	family	financial	cisplatin, paditaxel, liquid paraffin, metochlopromide, amtripytaline	2	N/A	1	nausea and vomiting, loss of appetite, constipation, peripheral neuropathy	1	heavy vaginal discharge	1	No response	No response	No response	1	1	No response	cancer of the cervix	infection	have routine cervical cancer screening	accept the diagnosis and seek medical attention early	1	low fat and low sugar diet	1	only God will help me to accept my diagnosis and move forward
Unemployed	1	2	1	10	tynwald	1	1	HIV	4=19	7=20	15	positive	7	1	2	1	1	3	3	1	1	nausea and vomiting, anaemia	morphine	1	severe backache and painful lower limbs	husband	financial	cisplatin, paditaxel, metochlopromide, metronidazole and ciprofloxacin, amtripytaline	2	N/A	1	nausea and vomiting, mucositis, peripheral neuropathy, anaemia, vaginal candidiasis	1	swollen lower limbs	1	No response	No response	1	1	1	No response	cancer of the cervix	vaginal douching	avoid vaginal douching	accept the condition and seek medical attention early	1	eating natural food	1	for all painful episodes I prayed to God and pain will subside
Unemployed	1	2	1	115	chinhoyi	1	1	HIV	5=20	7=20	2	positive	4	1	2	2	No response	2	1	1	1	nausea and vomiting	paracetamol	1	side pains	husband	financial	cisplatin, paditaxel, metrochlopromide, ciprofloxacin	2	N/A	1	nausea and vomiting, anaemia, peripheral neuropathy and loss of appetite	1	numbness of both limbs	1	No response	1	No response	1	1	No response	cancer of the cervix	immunosuppression	have routine cervical cancer screening	accept the condition and seek medical attention early	1	traditional food	1	only God who heal the sick for my diagnosis only God shall find a way out for me
Unemployed	1	2	1	10	marimba	1	1	diabetes / HIV	1=19	7=20	19	positive	3	1	2	1	1	1	2	1	1	nausea and vomiting, anaemia	paracetamol	2	N/A	husband	financial	cisplatin, metochlopromide, neupogen, ciprofloxacin, frusemide	2	N/A	1	nausea and vomiting, anaemia, renal failure, headache, loss of appetite, mucositis	1	bladder fibrosis	1	No response	No response	1	1	1	No response	cancer of the cervix	Human Papiloma Virus	have routine cervical cancer screening	accept the condition and seek medical attention early	1	low fat and low sugar diet	1	from the day of diagnosis up to now I surrender everything yo himN/A He is my saviourN/A With God nothing is impposible
Unemployed	3	1	1	7	greencroft	1	2	N/A	5=19	7=20	14	negative	13	1	2	2	No response	4	1	1	1	peripheral neuropathy, anaemia	codaine sulphate and morphine	1	severe backache	children	financial	cisplatin, paditaxel, amtriptaline, metochlopromide, liquid paraffin	2	N/A	No response	nausea and vomiting, anaemia, constipation, peripheral neuropathy	1	heavy vaginal bleeding, swollen lower limbs and bleeding gums	1	No response	No response	No response	1	1	No response	cancer of the cervix	vaginal douching	avoid vaginal douching	seek medical attention early and avoid consulting traditional healers	1	black jack and mufushwa	1	for all bleeding and pain episodes I only pray to him and everything will start to subside
Unemployed	1	2	2	321	nkayi	1	2	N/A	2=19	7=20	17	negative	8	1	2	2	No response	2	2	1	1	nausea and vomiting, anaemia	tramadol and paracetamol	2	N/A	husband	financial	cisplatin, metochlopromide, frusemide, neupogen, magnesium sulphate, pottasium chloride	2	N/A	1	nausea and vomiting, renal failure, tinitus, thrombocytopnea, anaemia, mucositis, loss of appetite	1	proctisis and renal failure	1	No response	No response	1	1	1	No response	cancer of the cervix	bad sexual behviour	good sexual behaviour	avoid taking advices from non health professionals, cancer if you seek medical attention early and avoid defaulting, it has good prognosis	1	taking warm water every morning before I eat anything	1	from the day I was diagnosed cancer I told myself that God is my healer and for sure I am healed
Unemployed	1	2	2	144	mutoko	1	1	HIV	12=18	7=20	19	positive	3	1	2	2	No response	2	2	1	1	anaemia, peripheral neuropathy	cocodamol and morphine	1	severe side pains	husband	financial	cisplatin, paditaxel, amitriptyline metochlopromide, liquid paraffin	2	N/A	1	alopecia, nausea and vomiting, mucosistis, anaemia, peripheral neuropathy	1	heavy vaginal bleeding and numbness of both limbs	1	1	No response	1	1	1	No response	cancer of the cervix	multiple sexual partners	practice good sexual behaviour	seek medical attention early	1	black jack and avocado leaves	1	only God made me accept my diagnosis and am moving forward
Unemployed	1	2	2	348	gokwe	1	1	HIV	2=19	7=20	17	positive	3	1	2	2	No response	2	3	1	1	nausea and vomiting, anaemia, renal failure	tramadol and paracetamol	1	chest pains	husband	financial	cisplatin, metochlopromide, neupogen, frusemide	2	N/A	1	nausea and vomiting, anaemia, loss of weight and appetite, thrombocytopenia, mucositis, tiritus and renal failure	1	difficulty in breathing	1	No response	No response	1	1	1	No response	cancer of the cervix	infection	have routine cervical cancer screening	accept the condition and seek medical attention early also try by all means to look for funds so that she will not default treatment	1	low sugar and low fat diet	1	through thick and thin God is my healer, my provider and my comforter with him everything is possible
Unemployed	3	1	1	24	maresa park	1	2	N/A	7=19	7=20	12	negative	12	1	2	2	No response	4	1	1	1	nausea and vomiting, anaemia	morphine	1	severe backache and painful lower limbs	children	financial	carboplatin, paditaxel, dexamethasone, palonestrone, promethazine, ranitidine, liquid paraffin, amtriptyline	1	side effects	1	anaemia, nausea and vomiting, alopecia, vaginal candidiasis and mucositis	1	heavy vaginal bleeding	1	No response	1	No response	1	1	No response	cancer of the cervix	vaginal douching	avoid vaginal douching	seek medical attention early	1	traditional food	1	for all pain and bleeding episodes I prayed to him and everything will subside
Unemployed	3	1	1	7	mbare	1	2	No response	6=19	7=20	13	negative	13	1	2	2	No response	4	1	1	1	nausea and vomiting	indomethacin and morphine	1	severe backache	children	financial	cisplatin, paditaxel, liquid paraffin, metochlopromide, fluconazole	2	N/A	1	alopecia, nausea and vomiting, anaemia, renal failure, peripheral neuropathy, tinitus, loss of appetite	1	vaginal bleeding and renal failure	1	No response	No response	No response	1	1	No response	cancer of the cervix	vaginal douching	avoid vaginal douching	seek medical attention early and avoid traditional healers	1	natural foods	1	only God is my healer
Unemployed	1	2	1	18	budiriro	1	1	HIV	7=19	7=20	112	positive	8	1	2	2	No response	4	1	1	1	nausea and vomiting	clidofenac and morphine	1	painful lower limbs and side pains	children	financial	cisplatin, pditaxel, neupogen, tranexamic acid, metochlopromide	1	natural diet	1	alopecia, anamia, nausea and vomiting, peripheral neuropathy	1	heavy vaginal bleeding	1	No response	No response	No response	1	1	No response	cancer of the cervix	vaginal douching	avoid vaginal douching	accept the condition and seek medical attention early	1	blackjack and mufushwa	1	for all pain and bleeding episodes I prayed to him and everything will subside
Unemployed	1	2	2	156	mt darwin	1	1	HBP / HIV	4=20	7=20	3	positive	4	1	2	2	No response	2	1	1	1	peripheral neuropathy, anaemia and vomiting	tramadol and paracetamol	1	severe backache	family	psychological and financial support	cisplatin, tranexamic acid, paditaxel, promethazine, metoclopromide, palonosterone, amitripytiline, neupogen, ranitidine, ciprofloxacin, dexamethasone	2	N/A	1	peripheral neuropathy, nausea and vomiting, alopecia, anaemia, thrombocytopenia	1	persisting vaginal bleeding with clots	1	No response	No response	No response	1	1	No response	cancer of the cervix	immunosuppression	routine cancer screening for early detection and early treatment	seek medical attention and follow doctor's orders	1	natural foods	1	with God every situation can be conqured
Unemployed	1	2	1	19	mufakose	1	1	HIV	2=19	7=20	17	positive	2	1	2	2	No response	2	3	1	1	nausea and vomiting	morphine	1	chest pains	husband	financial	cisplatin, paditaxel, metochlopromide, ferrous sulphate and folic acid, ciprofloxacin	2	N/A	1	alopecia, peripheral meuropathy, nausea and vomiting, mucositis, anaemia, vaginal candidiasis	1	difficulty in breathing	1	No response	No response	1	1	1	No response	cancer of the cervix	immunosuppression	have routine cervical cancer screening	seek medical attention early and honor review dates avoid defaults	1	low sugar and low fat diet	1	from the day of diagnosis up to now I believe that God is my healer
Unemployed	1	2	2	237	nyamapanda	1	1	asthma / HIV	6=19	7=20	13	positive	4	1	2	1	1	1	1	1	1	nausea and vomiting	paracetamol, panadol, tramadol	2	N/A	husband	financial	cisplatin, metochlopromide, ciprofloxscin, frusemide, neupogen, fluconazole and andolex mouth wash	2	N/A	1	nausea and vomiting, vaginal candidiasis, mucositis, anaemia, thrombocytopenia renal failure	1	bladder fibrosis	1	No response	No response	1	1	1	No response	cancer of the cervix	infection	have routine cervical cancer screening	accept the diagnosis and seek medical attention earlyN/A Don’t take advices from streets	1	low sugar and low fat diet	1	for my treatment I always prayed to him so that my husband will always buy the drugs needed and pay for all investigations needed
Unemployed	3	1	2	172	rusape	1	2	No response	8=19	7=20	11	negative	11	1	2	2	No response	4	1	1	1	anaemia, peripheral neuropathy	didofenac amd morphine	1	severe headache	children	financial	paditaxel, cisplatin, metochlopromide, ciprofloxacin, dexa, promethasine, ranitidine	2	N/A	1	peripheral neuropathy, anaemia, nausea and vomiting, mucositis, tinitus, loss of appetite	1	heavy vaginal discharge	1	No response	No response	1	1	1	No response	cancer of the cervix	vaginal douching	avoid vaginal douching	seek medical attention early	1	natural foods	1	for all bleeding and pain episodes I prayed to him and everything will start to be better
Unemployed	3	No response	1	10	kambuzuma	1	1	HIV	07=19	7=20	12	positive	6	1	2	2	No response	3	1	1	1	peripheral neuropathy, anaemia	morphine	1	painful over limbs	children	financial	paditaxel, dexamethasane, palanosteron, ramitidine and promethazine, tranexamic acid, amitriptiline	1	expensiveness	1	peripheral neuropathy, thrombacytopenia cnstipation, nausea and vomiting	1	heavy per vaginal bleeding	1	No response	No response	No response	1	1	No response	cancer of the cervix	vaginal douching	avoid vaginal douching	seek medical attention early	1	natural food	1	when I started to bleed I praed to him and bleeding got better
Unemployed	1	2	1	10	kambuzuma	1	1	HIV	6=20	7=20	1	positive	2	1	2	2	No response	2	1	1	1	nausea and vomiting	morphine	1	backache	husband	financial	cisplatin, metochlopromide	2	N/A	1	nausea and vomiting	1	general body weakness	2	No response	No response	No response	No response	No response	N/A	cancer of the cervix	early sexual intercourse	avoid early endulging in sex	seek medical attention early	1	natural food	1	only God will lead me to the atteptance phase
Unemployed	1	2	1	12	marimba	1	1	HIV	5=20	8=20	3	positive	2	1	2	1	1	2	1	1	1	nausea and vomiting, anaemia	morphine	1	severe side pains	husband	financial	cisplatin, cipfloxacin, neupogen, liquid paraffin, paditaxel, metochlopromide, amytriptaline	2	N/A	1	alopecia, peripheral neuropathy, dyspnea, nausea and vomiting, anaemia, thrombocytopenia	1	anaemia and peripheral neuropathy	1	1	No response	No response	1	1	No response	cancer of the cervix	infection	have routine cervical cancer screening	seek medical attention early	1	low fat and low sugar diet	1	at first I was in denial but through prayers am now in acceptance
Unemployed	1	2	2	38	mazowe	1	1	HIV	3=19	8=20	17	positive	5	1	2	2	No response	2	3	1	1	nausea and vomiting	morphine	1	severe backache and chest pains	husband	financial	neupogen, ciprofloxacin, metochlopromide, cisplatin, frusemide and liquid paraffin	2	N/A	1	nausea and vomiting, anaemia, mucotisis, renal failure, tinitus, dyspnoea, headache and loss of appetite	1	dyspnoea and anaemia	1	No response	No response	1	1	1	No response	cancer of the cervix	infection	good sexual behaviour	seek medical attention early	1	low fat and low sugar diet	1	for everything I want during the coarse of treatment I surrender to God and he is the controller of everything
Unemployed	1	2	1	27	chitungwiza	1	2	N/A	6=19	8=20	14	negative	4	1	2	2	No response	1	1	1	1	nausea and vomiting	paracetamol and indomethacin	1	chest pains	husband	financial	cisplatin, neupogen, metochlopromide, ciprofloxacin	2	N/A	1	nausea and vomiting, mucositis, thrombocytopenia, tinitus, renal failure, diarrhoea, anaemia	1	difficulty in breathing and renal failure	1	No response	No response	1	1	1	No response	cancer of the cervix	infection	have routine cervical cancer screening	seek medical attention early	1	low fat and low sugar diet	1	through prayers everything is still flowing well
Unemployed	2	1	2	109	chegutu	1	2	N/A	5=20	8=20	3	negative	12	1	2	2	No response	4	1	1	1	peripheral neuropathy	morphine	1	severe backache	children	financial	cisplatin, metochlopromide, liquid paraffin, paditaxel, amytriptaline	2	N/A	1	nausea and vomiting, anaemia, peripheral neuropathy, general body weakness	1	heavy vaginal bleeding and swollen lower limbs	1	No response	No response	No response	1	1	No response	cancer of the cervix	multiparity and vaginal douching	avoid vaginal douching	avoid sharing your diagnosis with many people because they will mislead you	1	blackjack, mufushwa and low sugar diet	1	only God is my healer
Unemployed	3	1	1	10	greendale	1	2	N/A	8=19	8=20	12	negative	9	1	2	2	No response	3	1	1	1	nausea and vomiting, anaemia	morphine	1	severe backache	children	financial	cisplatin, metochlopromide, paditaxel, liquid paraffin, palonestrone, dexamethazone, promethazine, ranitidine	2	N/A	1	nausea and vomiting, anaemia, alopecia, peripheral neuropathy, constipation, dizziness and loss of appetite	1	heavy vaginal bleeding	1	No response	No response	No response	1	1	No response	cancer of the cervix	vaginal douching	avoid vaginal douching	seek medical attention early and avoid consulting traditional healers	1	natural foods	1	for all pain and bleeding episodes I prayed to him and everything will subside
Unemployed	1	1	2	348	charaunde	1	2	N/A	5=20	8=20	3	negative	8	1	2	2	No response	4	1	1	1	peripheral neuropathy, nausea and vomiting	morphine	1	backache	family	financial	cispaltin, neupogen, paditaxel, liquid paraffin, metochlopromide, promethazine, tranexamic acid, ranitidine, amtripytaline, dexamethasone	2	N/A	1	alopecia, anaemia, thrombocytopenia, peripheral neuropathy, nausea and vomiting, constipation, loss of appetite	1	heavy vaginal bleeding	2	No response	No response	No response	No response	No response	No response	cancer of the cervix	vaginal douching	have routine cervical cancer screening	avoid traditional healers in the management of cancer	1	natural foods	1	for all pain and bleeding episodes I prayed to him and everything will subside
Unemployed	1	2	1	10	tynwald	1	1	HIV	6=20	8=20	2	positive	6	1	2	2	No response	3	1	1	1	nausea and vomiting	morphine	1	side pains	husband	financial	cisplatin, metochlopromide, paditaxel, liquid paraffin, palonestrone, dexamethazone, promethazine, ranitidine	2	N/A	1	nausea and vomiting, general body weakness, loss of appetite	1	difficult in breathing	2	No response	No response	No response	No response	No response	No response	cancer of the cervix	immunosupression	have routine cervical cancer screening	seek medical attention early	1	black jack and avocado leaves	1	above all there is God who is my healer
Unemployed	1	2	1	8	malborough	1	1	HIV	8=18	8=20	24	positive	3	1	2	2	No response	2	3	1	1	nausea and vomiting	morphine	1	chest pains and side pains	husband	financial	cisplatin, metochlopromide, neupogen, fluconazole, ciprofloxacin	2	N/A	1	nausea and vomiting, anaemia, renal failure, mucositis, loss of appetite, constipation	1	dyspnoea	1	No response	No response	1	1	1	No response	cancer of the cervix	immunosupression	have routine cervical cancer screening	accept the condition and seek medical attention early	1	low fat and low sugar diet	1	for all pain episodes I prayed to him and pain will start to be better
Unemployed	3	2	2	50	norton	1	1	HIV	3=18	8=20	29	positive	5	1	2	2	No response	2	3	1	1	nausea and vomiting	paracetamol and morphine	1	chest pains	children	financial	cisplatin, neupogen metochlopromide, paditaxel, palonesterone, ranitidine, dexamethasone and promethazine	2	N/A	1	alopecia, nausea and vomiting, loss of appetite, peripheral neuropathy, renal failure	1	dyspnoea and peripheral neuropathy	1	No response	No response	1	1	1	No response	cancer of the cervix	multiple sexual parteners and vaginal douching	having routine cancer screening and good sexual behaviour	never attempt traditional treatments they worsen the condition, better to seek medical attention as early as possible	1	low fat and low sugar diet	1	for whatever I want to do in my life I surrender it to him and he is my problem solver
Unemployed	1	2	2	100	mvurwi	1	1	HIV	3=18	8=20	29	positive	7	1	2	1	1	1	3	1	1	nausea and vomiting, anaemia	paracetamol, tramadol and didofenac	1	chest pains	husband	financial	cispaltin, metochlopromide, neupogen, ciprofloxacin, fluconazole	2	N/A	1	nausea and vomiting, anaemia, mucotisis, renal failure, tinitus, dyspnoea, headache and loss of appetite	1	difficulty in breathing	1	No response	No response	1	1	1	No response	cancer of the cervix	infection	have routine cervical cancer screening and good sexual behaviour	accept the diagnosis and seek medical attention early	1	low fat and low sugar diet	1	through prayers I accept the second diagnosis of metastasis
Unemployed	3	1	1	6	mt pleasant	1	2	N/A	2=19	8=20	18	negative	5	1	2	2	No response	3	3	1	1	peripheral neuropathy	morphine	1	No response	children	financial	cisplatin, paditaxel, dexamethasone, ranitide, metochlopromide, promethazine, amtripytaline, palenosterone, liquid paraffin	2	N/A	1	peripheral neuropathy, nausea and vomiting, anaemia, alopecia, mucositis, renal failure, loss of appetite	1	heavy vaginal bleeding	1	No response	No response	1	1	1	No response	cancer of the cervix	vaginal douching	avoid vaginal douching	avoid traditional healers In the management of cancer	1	natural foods	1	for all bleeding and pain episodes I prayed to him and everything will start to be better
Unemployed	3	2	2	323	masvingo	1	1	HIV	8=19	8=20	12	positive	7	1	2	2	No response	3	1	1	1	nausea and vomiting, peripheral neuropathy	didofenac and morphine	1	severe backache	children	financial	cisplatin, liquid paraffin, paditaxel, amtripytalin, metochlopromide, ciprofloxacin	2	N/A	1	nausea and vomiting, anaemia, peripheral neuropathy, constipation, mucositis, renal failure	1	heavy vaginal bleeding	1	No response	No response	No response	1	1	No response	cancer of the cervix	vaginal douching	avoid vaginal douching	accept the diagnosis and avoid traditional healers in the management of your diagnosis	1	traditional food	1	for all pain and bleeding episodes I prayed to him and everything will subside
Unemployed	1	2	2	439	bulawayo	1	1	HIV	10=18	8=20	22	positive	6	1	2	2	No response	2	3	1	1	nausea and vomiting, anaemia	morphine	1	backache and chest pain	family	financial	cisplatin, neupogen, ciprofloxacin, metochlopromide, flucanozole	2	N/A	1	nausea and vomiting, thrombocytopenia, renal failure, mucositis, tinitus, general body weakness and loss of appetite	1	difficulty in breathing and renal failure	1	No response	No response	1	1	1	No response	cancer of the cervix	immunocompromise	have routine cervical cancer screening	seek medical attention early	1	blackjack	1	above all there is God who is my comforter my stress manager and my healer
Unemployed	1	1	2	76	marondera	1	1	HIV	5=19	8=20	15	positive	7	1	2	2	No response	2	1	1	1	anaemia, peripheral neuropathy	morphine	1	No response	husband	financial	cisplatin, paditaxel, metochlopromide, amtriptaline, ranitidine, frusemide, dexa, palo, promethazine	2	N/A	1	peripheral neuropathy, nausea and vomiting, constipation, loss of appetite, anaemia	1	peripheral neuropathy	1	No response	No response	1	1	1	No response	cancer of the cervix	poor sexual behaviour	good sexual behaviour	keep your diagnosis as your secret and seek medical attention early because some advice will delay you to seek medical attention	1	low sugar and low fat diet	1	for all pain episodes I have I prayed to God and everything will subside
Unemployed	3	1	1	14	dzivarasekwa	1	2	No response	3=18	8=20	29	negative	10	1	2	2	No response	3	3	1	1	nausea and vomiting	tramadol and morphine	1	severe backache	children	financial	cisplatin, paditaxel, neupogen, metochlopromide, ciprofloxacin, liquid paraffin	2	N/A	1	nausea and vomiting, anaemia, alopecia, peripheral neuropathy, loss of appetite and constipation	1	heavy vaginal bleeding	1	No response	No response	1	1	1	No response	cancer of the cervix	vaginal douching	avoid vaginal douching	seek medical attention early	1	natural foods	1	through prayers am still alive
Unemployed	1	2	1	109	chegutu	1	1	HIV	9=17	8=20	35	positive	3	1	2	1	1	2	3	1	1	nausea and vomiting, anaemia	indomethacin and morphine	1	chest pains	husband	financial	cisplatin, neupogen, metochlopromide, liquid paraffin, ciprofloxacin	2	N/A	1	nausea and vomiting, anaemia, mucositis, thrombocytopenia, renal failure, loss of appetite, constipation and tinitus	1	difficulty in breathing	1	No response	No response	1	1	1	No response	cancer of the cervix	Human Papiloma Virus	good sexual behaviour and having routine cervical cancer screening	accept the condition and seek medical attention early	1	low fat and low suga diet	1	from the day of diagnosis up to now only God is my provider of my treatment protocol
Unemployed	1	2	1	10	milton park	1	1	HIV	9=17	8=20	35	positive	2	1	2	2	No response	2	3	1	1	nausea and vomiting, anaemia	morphine	1	chest pains and backache	family	financial	cisplatin, frusemide, liquid paraffin, metochlopromide, neupogen	2	N/A	1	nausea and vomiting, anaemia, constipation, renal failure and mucositis	1	renal failure and dyspnoea	1	No response	No response	1	1	1	No response	cancer of the cervix	multiple sexual partner	good sexual behaviour	seek medical attention early	1	natural foods	1	through prayers I accept my diagnosis
Unemployed	1	2	2	172	rusape	1	1	HIV	4=20	8=20	4	positive	6	1	2	2	No response	4	1	1	1	nausea and vomiting, anaemia	tramadol and morphine	1	severe backache	husband	financial	paditaxel, cisplatin, dexamethazone, ranitidine, palonosteron, promethazine	2	N/A	1	trambocytopenia, anaemia, nausea and vomiting, peripheral neuropathy, dysphosea and loss of appetite	1	pv bleeding and peripheral neuropathy	1	No response	No response	No response	1	1	No response	cancer of the cervix	immunosuppression	good sexual behaviour and having routine cervical cancer screening	accept the diagnosis and seek medical attention early	1	black jack and low sugar diet	1	at first I was in denial but through prayers am now in acceptance
Unemployed	3	1	2	348	gokwe	1	2	N/A	4=20	8=20	4	negative	8	1	2	2	No response	4	1	1	1	peripheral neuropathy	morphine	1	severe backache	children	financial	paditaxel, amtriptaline, dexamethasone, palonesterone, promethazine, metochlopromide, liquid parafin, ranitidine	1	expensive	1	alopecia, nausea and vomiting, peripheral neuropathy, loss of appetite, constipation	1	heavy vaginal bleeding	1	No response	No response	No response	1	1	No response	cancer of the cervix	avoid douching	avoid vaginal douching	accept the diagnosis and avoid street ideas	1	natural foods	1	for all bleeding and pain episodes I prayed to God and everything will start to be better
Unemployed	2	1	2	38	mazowe	1	1	HBP / diabetes	6=20	8=20	2	negative	11	1	1	1	No response	3	1	1	1	nausea and vomitng	indomethacin and morphine	1	backache and side pains	children	financial	ciplatin, paditaxel, metochlopromide, dexamethacin, ranitdine, promethacin, liquid paraffin	2	N/A	1	nausea and vomiting, loaa of appetite, general body weakness	1	vaginal bleeding	2	No response	No response	No response	No response	No response	No response	cancer of the cervix	vaginal douching	avoid vaginal douching	seek medical attention early and avoid traditional healers	1	natural foods	2	for all pain and bleeding episodes I surrender to him and he is my healer
Unemployed	1	1	1	10	kambuzuma	1	2	N/A	4=20	8=20	4	negative	7	1	2	2	No response	2	1	1	1	nausea and vomiting, anaemia	indomethacin and morphine	1	severe backache	children	financial	paditaxel, ranitidine, tranexamic acid, dexamethasore, ciprofloxacin, promethazine, metochlopromide, ferrous sulphate and folic acid	2	N/A	1	nausea and vomiting, anaemia, peripheral neuropathy, alopecia	1	heavy vaginal bleeding	1	No response	No response	No response	1	1	No response	cancer of the cervix	vaginal douching	avoid vaginal douching	seek medical attention early	1	low sugar diet	2	only God is my healer
Unemployed	3	1	2	143	chivhu	1	1	HIV	5=20	8=20	3	positive	9	1	2	2	No response	4	1	1	1	peripheral neuropathy, nausea and vomiting	morphine	1	backache, side pains and painful lower limbs	children	financial	paditaxel, cisplatin, ranitidine, dexamethasone, promethazone, palonesterone, metochlopromide, amtripytaline	2	N/A	1	nausea and vomiting, peripheral neuropathy, constipation, genera body weakness, thrombocytopenia	1	vaginal bleeding, peripheral neuropathy	1	No response	No response	No response	1	1	No response	cancer of the cervix	vaginal douching and immunosuppression	avoid vaginal douching and contact routine cancer screening	do not disclose your condition to the community, they will discharge you from seeking medical attention	1	natural foods	1	for all pain and bleeding episodes I prayed to God and everything will start to be better
Unemployed	1	1	2	76	marondera	1	1	HIV	12=18	8=20	20	positive	7	1	2	2	No response	1	2	1	1	nausea and vomiting, anaemia	paracetamol, cocodamol, tramadol	1	chest pains	husband	financial	cisplatin, metochlopromide, neupogen, ciprofloxacin, frusemide	2	N/A	1	nausea and vomiting, anaemia, loss of appetite, dyspnoe, autotoxicity, renal failure	1	chest heaviness, renal failure	1	No response	No response	1	1	1	No response	cancer of the cervix	multiple sexual partner and vaginal douching	good sexual behaviour and to avoid vaginal douching	accept the diagnosis and seek medical attention early	1	low fat and low sugar diet	1	at first I was in denial but through prayers I ended up accepting my diagnosis and up to now am still kicking with less challenges
Unemployed	1	2	1	27	chitungwiza	1	1	HIV	4=18	8=20	28	positive	6	1	2	1	1	1	3	1	1	nausea and vomiting	paracetamol, indomethacin anf tramadol	2	N/A	husband	financial	cisplatin, metochlopromide, neupogen, frusemide, magnesium sulphate, pottasium chloride, ciprofloxacin, flucanazole	2	N/A	1	tinitus, mucositis, renal failure, nausea and vomiting, loss of appetite, thrombocytopenia and anaemia	1	renal failure and anaemia	1	No response	No response	1	No response	No response	No response	abdominal growth of the cervical cells	Human Papiloma Virus	good sexual behaviour and routine cervical cancer screening	accept the condition and seek medical attention also comply to orders, do not default treatment	1	balanced diet	1	with God everything is possible since 2018 up to now am still kicking through prayers
Unemployed	3	1	2	114	chinhoyi	1	2	N/A	5=20	8=20	3	negative	11	1	2	2	No response	4	1	1	1	nausea and vomiting	didofenac and morphine	1	severe backache	children	financial	cisplatin, paditaxel, metochlopromide, liquid parafin, amtriputaline	2	N/A	1	peripheral neuropathy, nausea and vomitig, anaemia, constipation loss of appetite	1	heavy vaginal bleeding	1	No response	No response	No response	1	1	No response	cancer of the cervix	vaginal douching	avoid vaginal douching	seek medical attention early and avoid traditional healers	1	natural foods	1	for all pain and bleeding episodes only God is my healer for these episodes
Unemployed	1	2	2	89	murehwa	1	1	HIV	5=20	8=20	3	positive	4	1	2	2	No response	3	1	1	1	nausea and vomiting	tramadol and morphine	1	severe backache	husband	financial	paditaxel, metochlopromide, liquid paraffin, dexa, palo, promethazine, ranitidine	1	expensive	1	peripheral neuropathy, anaemia, nausea and vomiting, loss of appetite	1	swollen lower limbs	1	No response	No response	No response	1	1	No response	cancer of the cervix	vaginal douching	avoid vaginal douching	accept the diagnosis and seek medical attention early	1	low fat and low sugar diet	1	all pain and bleeding episosdes I prayed to God and everything started to be better
Unemployed	3	1	1	13	chisipiti	1	2	N/A	7=19	8=20	13	negative	10	1	2	2	No response	4	1	1	1	nausea and vomiting	morphine	1	severe backache and painful lower limbs	children	financial	paditaxel, dexamethazone, promethacin, ranitadine, pakenosterone, liquid paraffin, amtriputaline, metochlopromide	1	side effects	1	nausea and vomiting, anaemia, alopecia, loss of appetite, peripheral neuropathy	1	heavy vaginal bleeding	1	No response	No response	No response	1	1	No response	cancer of the cervix	aging	doctors to look for vaccine to prevent cancer	avoid traditional healers	1	natural foods	1	only God is my healer
Unemployed	1	2	2	434	chiredzi	1	1	HIV	3=19	8=20	17	positive	4	1	2	1	1	2	3	1	1	nausea and vomiting, anaemia	paracetamol and tramadol	1	chest pains	husband	financial	paditaxel, cisplatin, metochlopromide, ranitidine, promethazin, dexamethasone, amtripytaline	2	N/A	No response	nausea, vomiting, anaemia, alopecia, peripheral neuropathy, mucositis, renal failure	1	difficulty in breathing	1	No response	No response	1	1	1	No response	cancer of the cervix	infection	routine cancer screening	seek medical attentio early and avoid defaults	1	low fat, low sugar diet and natural food	1	during my treatment coarse I always prayed to God for healing and everything went well
Unemployed	1	2	1	76	marondera	1	1	HIV	5=20	8=20	3	positive	6	1	2	2	No response	2	1	1	1	nausea and vomiting, anaemia	tramadol and morphine	1	severe side pains and backache	husband	financial	cisplatin, paditaxel, ranitidine, metochlopromide, dexamethasone, liquid paraffin, promethazine, ciprofloxacin, palonestorone	2	N/A	1	nausea and vomiting, anaemia, peripheral neuropathy, loss of appetite	1	dyspnoea and peripheral neuropath	1	No response	No response	No response	1	1	No response	cancer of the cervix	infection	routine cancer screening and good sexual behaviour	accept the condition and move forward	1	natural foods	1	through prayers I accepted my diagnosis and am now moving forward with my treatment
Unemployed	3	1	2	97	mutorashanga	1	2	N/A	7=19	8=20	13	negative	12	1	2	2	No response	4	1	1	1	nausea and vomiting	indomethacin and morphine	1	severe backache	children	financial	cisplatin, paditaxel, metochlopromide, liquid paraffin, amtriptaline, dexamethazone, promethacin, ranitidine	2	N/A	1	nausea and vomiting, alopecia, peripheral neuropathy, anaemia, loss of appetite	1	heavy vaginal bleeding, dysphoea and peripheral neuropathy	1	No response	No response	No response	1	1	No response	cancer of the cervix	vaginal douching	avoid vaginal douching	seek medical attention early	1	natural foods	1	for all pain and bleeding episodes, I prayed to God and everything will start to be better
Unemployed	1	1	1	17	kuwadzana	1	1	HIV	4=20	8=20	4	positive	7	1	2	2	No response	4	1	1	1	nausea and vomiting	morphine	1	severe backache	husband	financial	cisplatin, paditaxel, dexamethasone, ranitide, metochlopromide, promethazine, amtripytaline, palenosterone, liquid paraffin	2	N/A	1	nausea and vomiting, loss os appetite, general body weakness	1	heavy vaginal bleeding	1	No response	No response	No response	1	1	No response	cancer of the cervix	immunosupression	good sexual behaviour	seek medical attention early	1	natural foods	1	through prayers at end my relatives agreed to take me to hospital for cancer treatment
Unemployed	1	2	1	27	chitungwiza	1	1	HIV	6=20	8=20	2	positive	3	1	2	2	No response	3	1	1	1	nausea and vomiting	morphine	1	severe backache and lower abdominal pains	husband	financial	cisplatin, paditaxel, dexa, prome, palo and rani, liquid paraffin, metochlopromide	2	N/A	No response	nausea and vomiting, loss of appetite	No response	No response	2	No response	No response	No response	No response	No response	No response	cancer of the cervix	early sexual intercourse	good sexual behviour and routine cancer screening	accept condition and seek medical attention early	1	natural foods	1	through prayers pain is now less and anxiety is now less marked
Unemployed	1	2	1	19	mufakose	1	1	HIV	6=20	8=20	2	positive	3	1	2	1	1	2	1	1	1	nausea and vomiting	tramadol and morphine	1	side pains	husband	financial	cisplatin, paditaxel, ciprofloxacin, metochlopromide, bisocodyl	2	N/A	1	nausea and vomiting, loss of appetite, general body weakness	1	general body weakness	2	No response	No response	No response	No response	No response	No response	cancer of the cervix	infection	good sexual behviour and routine cancer screening	seek medical attention early	1	natural foods	1	God is my healer, I have a great faith that with God I am healed
Unemployed	1	1	2	114	chinhoyi	1	2	N/A	1=19	8=20	18	negative	8	1	2	2	No response	4	3	1	1	nausea and vomiting, anaemia	morphine	1	severe backache	family	financial	paditaxel, dexamethazone, palonosterone, ranitidine and promethazine, cisplatin, liquid paraffin	2	N/A	1	peripheral neuropathy, alopecia, nausea and vomiting, mucositis, renal failure, loss of appetite and anaemia	1	heavy vaginal bleeding	1	No response	No response	No response	1	1	No response	cancer of the cervix	infection	good sexual behaviour	follow doctors instructions strictly	1	natural foods	1	for all pain and bleeding episodes I prayed to God and everything will start to be better
Unemployed	2	1	1	14	mandara	1	1	HIV	4=20	8=20	4	positive	2	1	2	2	No response	3	1	1	1	nausea and vomiting	cocodamol and morphine	1	side pains, chest pains and painful lower limbs	friends	financial	paditaxel, metochlopromide, ciprofloxacin, dexamethasone, ranitidine, palonosterone and promethazine	1	side effects	1	nausea and vomiting, anaemia, loss of appetite, thrombocytopenia, dyspnoea	1	swollen lower limbs, per vaginal bleeding	1	No response	No response	No response	1	1	No response	cancer of the cervix	multiple sexual partner	good sexual behaviour	seek medical attention early	1	natural foods	1	sometimes when I got stressed I prayed to God and all the stress will go, and I will start to feel better
Unemployed	3	1	1	31	glenlone	1	2	N/A	6=19	8=20	14	negative	10	1	2	2	No response	4	1	1	1	peripheral neuropathy	tramadol, indomethacin, morphine	1	backache and painful lower limbs	children	financial	paditaxel, metochlopromide, liquid paraffin, amtriputaline, tranexamic acid	2	N/A	1	peripheral neuropathy, nausea and vomiting, alopecia, anaemia, thrombocytopenia	1	heavy vaginal bleeding	1	No response	No response	No response	1	1	No response	cancer of the cervix	vaginal douching	avoid vaginal douching	seek medical attention early and avoid traditional healers	1	natural foods	1	for all pain and bleeding episodes I prayed to God and everything will start to be better
Unemployed	2	1	1	8	malborough	1	2	N/A	4=20	8=20	4	negative	8	1	2	2	No response	4	1	1	1	nausea and vomiting	diclofenac and morphine	1	blackache and chest pains	children	financial	paditaxel, cisplatin, metochlopromide, ranitidine, promethazin, dexamethasone, amtripytaline	2	N/A	1	peripheral neuropathy, anaemia, nausea and vomiting, constipation, loss of appetite, thrombocytopnea	1	peripheral neuropathy	2	No response	No response	No response	No response	No response	No response	cancer of the cervix	vaginal douching	avoid vaginal douching	seek medical attention early	1	natural foods	1	only God is my healer
Unemployed	1	2	1	14	dzivarasekwa	1	1	HIV	4=20	8=20	4	positive	3	1	2	1	1	2	1	1	1	nausea and vomiting, anaemia	tramadol and paracetamol	1	side pains	husband	financial	cisplatin, paditaxel, metochlopromide, amtriptaline, ranitidine, frusemide, dexa, palo, promethazine	2	N/A	1	peripheral neuropathy, nausea and vomiting, alopecia, dyspnoea, loss of appetite, dizziness, headache	1	general body weakness	1	No response	No response	No response	1	1	No response	cancer of the cervix	infection and multiple sexual partners	good sexual behaviour	accept the diagnosis and seek medical attention early	1	natural foods	1	through God I had my final diagnosis after 2 years of being treated STIs
Unemployed	1	1	1	10	crainborne	1	1	HIV	3=19	8=20	17	positive	5	1	2	2	No response	2	2	1	1	nausea and vomiting	tramadol, paracetamol, morphine	1	blackache and chest pains	husband	financial	cisplatin, palonesterone, liquid paraffin, ciprofloxacin, neupogen, fluconazole, bisocodyl	2	N/A	1	nausea and vomiting, mucositis, dyspnoea, anaemia, loss of appetite, loss of weight and blurred vision	1	difficult in breathing and coughing blood	1	No response	No response	1	1	1	No response	cancer of the cervix	vaginal douching	avoid vaginal douching	accept the diagnosis and seek medical attention early	1	black jack and balanced diet	1	through prayers I end up accepting my diagnosis and I am now compiling with my treatment
Unemployed	3	1	1	278	gweru	1	2	N/A	12=18	8=20	20	negative	9	1	2	2	No response	2	3	1	1	nausea and vomiting	indomethacin and morphine	1	backache, painful lower limbs, chest pains	children	financial	cisplatin, metochlopromide, ciprofloxacin, neupogen, liquid paraffin	2	N/A	1	nausea and vomiting, loss of appetite, anaemia, mucosistis, thrombocytopenia, dyspnoea	1	general body weakness and blurred vision	1	No response	No response	1	1	1	No response	cancer of the cervix	multiparity and vaginal douching	avoid vaginal douching	seek medical attention early	1	natural foods	1	only God will make a healing place for me
Unemployed	3	1	2	156	mt darwin	1	1	HIV	2=19	8=20	18	positive	8	1	2	2	No response	4	3	1	1	nausea and vomiting	morphine	1	painful lower limbs	children	financial	cisplatin, paditaxel, metochlopromide, dexamethasone, ranitidine, palonsterone, promethazone, liquid paraffin, amtriptaline	2	N/A	1	nausea and vomiting, alopecia, anaemia, peripheral neuropathy, mucositis	1	difficulty in breathing, swollen lower limbs, peripheral neuropathy, mucositis	1	No response	No response	No response	1	1	No response	cancer of the cervix	vaginal douching	avoid vaginal douching	avoid traditional healers and seek medical attention early	1	natural foods	1	for all pain and bleeding episodes, I prayed to God and everything will start to be better
Unemployed	1	2	1	142	kadoma	1	1	HIV	5=20	8=20	3	positive	6	1	2	2	No response	2	1	1	1	nausea and vomiting	didofenac, paracetamol and morphine	1	side pains and backache	husband	financial	cisplatin, paditaxel, metochlopromide, dexa, palo, promethazine, ranitidine, ciprofloxacin	2	N/A	1	nausea and vomiting, general body weakness, peripheral neuropathy, loss of appetite and headache	1	blurred vision, dizziness and general oedema	1	No response	No response	No response	1	1	No response	cancer of the cervix	multiple sexual partners	good sexual behaviour	accept the condition and seek medical attention early	1	natural foods	1	through prayers I end up accepting my diagnosis and I am now compiling with my treatment
Unemployed	1	2	1	27	chitungwiza	1	1	HIV	4=20	8=20	4	positive	4	1	2	2	No response	3	1	1	1	nausea and vomitng, anaemia	tramadol and morphine	1	backache	husband	financial	paditaxel, cisplatin, metochlopromide, ciprofloxacin, dexamethasone, ranititdine, promethazin, fluconazole	2	N/A	1	nause and vomuting, anaemia, vaginal candidiasis, loss of appetite	1	general body weakness	1	No response	No response	No response	1	1	No response	cancer of the cervix	infection	good sexual behaviour	accept the diagnosis and seek medical attention early	1	low sugar and low fat diet	1	above all there is God, he is my healer my peace maker, with God I believe that one day all is going to pass
Unemployed	1	2	1	6	mt pleasant	1	1	HIV	3=19	8=20	17	positive	6	1	2	2	No response	2	3	1	1	nausea and vomitng, anaemia	paracetamol and morphine	1	chest pains	husband	financial	cisplatin, paditaxel, metochlopromide, dexa, palo, promethazine, ranitidine, ciprofloxacin	2	N/A	1	peripheral neuropathy, anaemia, alopecia, nausea and vomting, mucositis	1	general body weakness	1	No response	No response	1	1	1	No response	cancer of the cervix	infection	good sexual behaviour and routine cervical cancer screening	seek medical attention early	1	low sugar and low fat diet	1	through prayers I finally had my real diagnosis and real treatment and now I am recovering
Unemployed	2	1	2	348	nyamande	1	1	HIV	5=20	8=20	3	positive	3	1	2	2	No response	4	1	1	1	nausea and vomitng	morphine	1	severe backache	family	financial	cisplatin, paditaxel, metochlopromide, ciprofloxacin, liquid paraffin	2	N/A	1	nausea and vomiting, general body weakness	1	general body weakness	1	No response	No response	No response	1	1	No response	cancer of the cervix	vaginal douching, multiple sexual parteners	avoid vaginal douching, good sexual behaviour	seek medical attention early	1	natural foods	1	above all there is God through faith I am healed
Unemployed	3	2	1	7	greencroft	1	1	HIV	1=19	8=20	19	positive	4	1	2	1	1	2	5	1	1	nausea and vomitng	didofenac, tramadol and morphine	1	side pains and chest pains	children	financial	cisplatin, paditaxel, metochlopromide, ranitidine, amtriptaline, dexamethasone, palonestrone, promethazine, liquid paraffin	2	N/A	1	peripheral neuropathy, anaemia, nausea and vomiting, alopecia, mucositis	1	chest pains and difficulty in breathing	1	No response	No response	1	1	1	No response	cancer of the cervix	infection	routine cancer screening	accept the diagnosis and seek medical attention	1	low fat and low sugar diet	1	through prayers I accepted my diagnosis
Unemployed	3	1	2	235	magunje	1	2	N/A	4=19	9=20	17	negative	5	1	2	2	No response	1	3	1	1	nausea and vomitng	paracetamol and tramadol	2	N/A	children	financial	cisplatin, neupogen, metochlopromide, ciprofloxacin	2	N/A	1	nausea and vomiting, loss of appetite, mucositis, renal failure and dyspnoea	1	renal failure	1	No response	No response	1	1	1	No response	cancer of the cervix	vaginal douching	avoid vaginal douching	accept the diagnosis and seek medical attention	1	low fat and low sugar diet	1	through prayers I accepted my diagnosis
Unemployed	3	1	1	10	marimba	1	2	N/A	5=20	9=20	4	negative	11	1	2	2	No response	4	1	1	1	nausea and vomitng	morphine	1	lower abdominal pain and painful lower limbs	children	financial	paditaxel, carboplatin, metochlopromide, amtriptaline, liquid paraffin, dexa, palo, promethazine and ranitidine	2	N/A	1	peripheral neuropathy, nausea and vomiting, loss of appetite	1	heavy vaginal bleeding	2	No response	No response	No response	No response	No response	No response	cancer of the cervix	vaginal douching	avoid vaginal douching	seek medical attention early	1	natural foods	1	only God is my healer
Unemployed	1	2	2	114	chinhoyi	1	1	HIV	1=19	9=20	21	positive	6	1	2	2	No response	4	3	1	1	nausea and vomiting, anaemia	morphine	1	severe backache	husband	financial	cisplatin, paditaxel, metochlopromid, ranitidine, promethazone, dexamethasone, liquid paraffin	2	N/A	1	peripheral neuropathy, nausea and vomiting, alopecia, diarrhoea, anaemia, loss of appetite	1	heavy vaginal bleeding	1	No response	No response	1	1	1	No response	cancer of the cervix	multiple sexual partners	good sexual behaviour	seek medical attention early	1	natural foods	1	for all bleeding and pain episodes I prayed to God and everything will start to be better
Unemployed	1	2	1	27	ushewekunze	1	1	HIV	6=20	9=20	3	positive	2	1	2	1	1	2	2	1	1	nausea and vomiting	tramadol	1	chest pains and lower abdominal pain	husband	financial	cisplatin, metochlopromide, dexamethasone, ranitidine, palonosterone, promethazine	2	N/A	1	nausea and vomiting, general body weakness	1	difficulty in breathing	2	No response	No response	No response	No response	No response	No response	cancer of the cervix	infection	routine cancer screening	not sure	1	natural foods	1	through faith I know one day I shall be healed
Unemployed	2	2	1	18	budiriro	1	1	HIV	5=19	9=20	16	positive	6	1	2	1	1	2	3	1	1	nausea and vomiting	paracetamol and morphine	1	severe side pains	relatives	financial	cisplatin, paditaxel, metochlopromide, dexamethasone, ranitidine, palonsterone, promethazone, liquid paraffin, amtriptaline	2	N/A	1	nausea and vomiting, peripheral neuropathy, alopecia, anaemia, renal failure, loss of appetite	1	side pains	1	No response	No response	1	1	1	No response	cancer of the cervix	vaginal douching	avoid vaginal douching	accept the diagnosis and seek medical attention early	1	low fat and low sugar diet	1	for all pain episodes I prayed to him and he is my healer
Unemployed	2	2	2	144	mutoko	1	1	HIV	2=19	9=20	19	positive	3	1	2	2	No response	3	15	1	1	nausea and vomiting	morphine	1	severe backache	family	financial	cisplatin, paditaxel, metochlopromide, dexamethasone, ranitidine, palonsterone, promethazone, liquid paraffin, amtriptaline	2	N/A	1	peripheral neuropathy, alopecia, anaemia, nausea and vomiting, loss of appetite, diarrhoea	1	swollen lower limbs	1	No response	No response	No response	1	1	No response	cancer of the cervix	multiple sexual partners	good sexual behaviour	seek medical attention early	1	natural foods	1	God is my healer
Unemployed	1	2	2	114	chinhoyi	1	1	HIV	8=19	9=20	13	positive	4	1	2	2	No response	2	9	1	1	nausea and vomiting	morphine	1	chest pains	husband	financial	paditaxel, carboplatin, dexamethasin, promethasine, palonosterone, ranitidine, liquid paraffin, metochlopromide	1	expensive	1	nausea and vomiting, loss of appetite and diarrhoea, general body weakness	1	difficult in breathing and general body weakness	1	No response	No response	No response	1	1	No response	cancer of the cervix	poor sexual behaviour	good sexual behaviour	seek medical attention early	1	natural foods	1	through prayers I accepted my diagnosis
Unemployed	3	1	1	27	chitungwiza	1	2	N/A	3=19	9=20	18	negative	7	1	2	2	No response	4	3	1	1	nausea and vomiting	morphine	1	severe backache and painful lower limbs	children	financial	cisplatin, frusemide, paditaxel, metochlopromide, amtriptaline, dexamethasin, ranitidine, promethazine, palonosterone, liquid paraffin	2	N/A	1	peripheral neuropathy, nausea and vomiting, alopecia, mucositis, renal failure, loss of appetite and loss of weight, diarrhoea	1	heavy vaginal bleeding	1	No response	No response	No response	1	1	No response	cancer of the cervix	vaginal douching	avoid vaginal douching	seek medical attention early and avoid traditional healers	1	natural foods	1	all pain and bleeding episosdes I prayed to God and everything started to be better
Unemployed	1	2	2	155	mt darwin	1	1	HIV	12=19	No response	2	positive	4	1	2	2	No response	1	1	1	1	nausea and vomiting	paracetamol	2	N/A	husband	financial	paracetamol, metochlopromide, cisplatin, tenolam E	2	N/A	1	nausea and vomiting	2	N/A	1	No response	No response	No response	1	1	No response	cancer of the cervix	vaginal douching	avoid vaginal douching	seek medical attention early and avoid traditional healers	2	N/A	1	pain and bleeding will be cured by God only
Unemployed	1	2	2	299	masvingo	1	1	RVI	5=18	No response	No response	positive	6	1	2	2	No response	4	8	1	1	nausea and vomiting	paracetamol and morphine	2	N/A	husband	financial	morphine, paracetamol, tenolam E, cisplatin, paditaxel	2	N/A	1	nausea and vomiting, constipation, fatigue, dizziness	1	painful and oedema of rt lower limb	1	1	1	No response	1	1	No response	cancer of the cervix	unprotected sex	protected sex	seek medical attention as early as possible	1	eating natural food	1	God is our saviour so with this condition if you pray, 1 day he will save you
vendor	1	2	1	18	budiriro	1	1	diabetes melitus/ HBP	7=19	No response	No response	negative	3	1	2	1	1	3	3	1	1	nausea, vomiting, diarrhoea	tramadol, morphine, paracetamol	2	N/A	husband	financial	tramadol, morphine, cisplatin, liquid paraffin, ferrous sulphate and folic acid	2	N/A	1	general body weakness, nausea and vomiting	1	constipation, oedema of both lower and upper limbs	1	1	1	No response	1	1	No response	cancer of the cervix	infection	protected sex	don’t waste time consulting traditional healers rather consult health professionals as soon as possible	1	eating traditional food	1	when I am stressed up with my condition, I will pray to the almighty and he will send someone to relieve my stress
Vendor	1	2	1	9	warren park d	1	1	HIV	7=18	4=20	21	positive	4	1	2	1	1	1	4	1	1	nausea and vomiting, weakness of joints	tramadol and paracetamol	2	N/A	husband	financial	cisplatin, palonesetrone, flucanozole, frusemide	2	N/A	1	nausea and vomiting, not passing urine well, general body weakness, mucositis and headache	2	N/A	1	1	No response	No response	1	1	No response	cancer of the cervix	Human Papiloma Virus	routine cancer screening and good sexual behaviour	seek medical attention early	1	low sugar diet	1	after the diagnosis I surrender everything to him and all is well with me, I hope and trust that I will be at the number of survivorsN/A
Vendor	1	3	2	143	chivhu	1	1	HIV	12=18	5=20	17	positive	4	1	No response	1	1	1	4	1	1	nausea and vomiting	paracetamol	2	N/A	husband	financial	cisplatin, magnesium sulphate, pottassium chloride, metochlopromide, ferrous sulphate and folic acid	2	N/A	1	nausea and vomiting, alopecia, vaginal candidiasis, mucositis peripheral neuropathy, ototoxity	1	ototoxicity	1	1	No response	No response	1	1	No response	cancer of the cervix	Human Papiloma Virus	good sexual behaviour	accept the condition and seek medical attention early	1	black jack and low fat foods	1	with God nothing is impossible
Vendor	1	2	1	27	chitungwiza	1	1	HIV	3=19	6=20	15	positive	4	1	2	1	1	1	1	1	1	nausea and vomiting	paracetamol	1	side pains	husband	financial	cisplatin, neupogen, metochlopromide, ciproflozacin, frusemide, magnesium sulphate, potassium chloride	2	N/A	1	nausea and vomiting, renal failure, tinitus, weight loss , mucositis, vaginal candidiasis and thrombocytopnea plus anaemia	1	renal failure	1	No response	No response	No response	1	No response	No response	cancer of the cervix	infection	routine cervical cancer screening	accept the condition and seek medical attention early	1	low sugar diet	1	from time of diagnosis up to now I thank God because he is my treatment provider
Vendor	1	2	1	174	rusape	1	1	HIV	4=20	7=20	3	positive	5	1	2	2	No response	3	1	1	1	anaemia, peripheral neuropathy	morphine	2	N/A	husband	financial	carboplatin, paditaxel, metochlopromide, liquid paraffin, ferrous sulphate and folic acid	2	N/A	1	nausea and vomitng, anaemia, peripheral neuropathy, headache and dyspnoea	1	general body weakness secondary to anaemia	1	No response	No response	No response	1	1	No response	cancer of the cervix	infection	routine cancer screening	accept the condition and seek medical attention early	1	natural foods	1	with God I believe one day I will be healed because most of the time when I started to experience pain I prayed and pain will start to be better
Vendor	1	1	1	27	chitungwiza	1	2	No response	4=20	7=20	3	negative	6	1	2	2	No response	2	1	1	1	anemia, nausea and vomiting	morphine	1	side pains and chest pains	husband	financial	cisplatin, paditaxel, liquid paraffin, metochlopromide, ciprofloxacin	2	N/A	1	nausea and vomiting, anaemia, peripheral nueropathy, loss of appetite	1	difficult in breathing	1	No response	No response	No response	1	1	No response	cancer of the cervix	vaginal douching	avoid vaginal douching	seek medical attention early	1	natural foods	1	only God is the healer
Vendor	1	2	1	11	madokero estate	1	1	HIV	5=20	7=20	2	positive	6	1	2	2	No response	3	1	1	1	nausea and vomiting	codaine sulphate and paracetamol	2	N/A	husband	financial	paditaxel, dexamethasane, ramitidine, promethacazine, amitripyline	1	expensive and side effects	1	peripheral neuropathy, alopecia and loss of appetite	1	vaginal bleeding	1	No response	1	No response	1	1	No response	cancer of the cervix	vaginal douching	avoid vaginal douching	accept the diagnosis and move forward	1	natural foods	1	at first I was in denial but through prayers am now in acceptance
Vendor	1	1	1	142	kadoma	1	1	HIV	5=20	7=20	2	positive	1	1	2	2	No response	2	1	1	1	peripheral nueropathy	cocodamol and codaine phosphate	1	side pains	husband	financial	cisplatin, paditaxel, metochlopromide, dexamethasne, ranitidine, promethazine, frusemide and diazepam	2	N/A	1	nausea and vomiting, loss of appetite, thrombocytopenia, alopecia and peripheral neuro[ath, renal failure	1	tachycadia and renal failure	1	1	No response	No response	1	1	No response	cancer of the cervix	early sexual intercourse	avoid early sexual intercourse	No response	1	low sugar diet and low fat diet	1	for me to accept m diagnosis I surrender everything to him
Vendor	1	2	1	13	chisipiti	1	1	HIV	7=19	7=20	12	positive	6	1	2	2	No response	3	1	1	1	nausea and vomiting	morphine	1	chest pains	husband	financial	caboplatin, paditaxel, neupogen, metochlopromide, liquid paraffin	1	side effects	1	nausea and vomiting, peripheral neuropathy, alopecia, anaemia	1	difficulty in breathing	1	No response	No response	No response	1	1	No response	cancer of the cervix	poor sexual behaviour	practise good sexual behaviour	seek medical attention early	1	natural food	1	for all difficult times during my treatment, I gave it all to him and he is my problem solver
Vendor	1	2	1	172	vhengerere (rusape)	1	1	HIV	4=20	7=20	3	positive	3	1	2	2	No response	2	1	1	1	nausea and vomiting	paracetamol, tramadol, morphine	1	side pains	husband	financial	metochlopromide, liquid paraffin, cisplatin, paditaxel, amitriptaline, ciprofloxacin	2	N/A	1	alopecia, anemia, peripheral neuropathy, headache, nausea, vomiting	1	difficulty in breathing and anaemia	No response	1	No response	No response	1	1	No response	cancer of the cervix	multiple sexual partners	good sexual behaviour	seek medical attention early	1	low sugar and low fat diet	1	for all pain episodes I prayed to God and I got better
Vendor	1	1	1	27	chitungwiza	1	1	HIV	3=19	7=20	16	positive	3	1	2	2	No response	2	1	1	1	nausea and vomiting, anaemia	morphine	1	chest pains	husband	financial	cisplatin, neupogen, metochlopromide, liquid paraffin	2	N/A	1	nausea and vomiting, anaemia, mucositis, renal failure, thrombocytopenia, headache, vaginal candidiasis	1	difficulty in breathing	1	No response	No response	1	1	1	No response	cancer of the cervix	infection	have routine cervical cancer screening	seek medical attention early	1	low sugar and low fat diet	1	only God is my healer
Vendor	1	2	1	27	chitungwiza	1	1	HIV	5=20	8=20	3	positive	5	1	2	1	1	3	1	1	1	nausea and vomiting, anaemia	morphine	1	backache and painful lower limbs	husband	financial	paditaxel, cisplatin, dexamethazone, ranitidine, palonosteron, promethazine	2	N/A	1	alopecia, nausea and vomiting, loss of appetite, general body weakness, constipation	1	heavy vaginal bleeding and swollen lower limbs	1	No response	No response	No response	1	1	No response	cancer of the cervix	infection	good sexual behaviour and having routine cervical cancer screening	seek medical attention early	1	low fat and low sugar diet	1	only God is my healer, whenever I will be in pain, he provide me with Holy analgesia and pain will be well controlled
Vendor	1	2	1	18	budiriro	1	1	HIV	6=19	8=20	14	positive	6	1	2	2	No response	2	12	1	1	nausea and vomiting, anaemia	paracetamol and morphine	1	backache and chest pain	husband	financial	cisplatin, paditaxel, metochlopromide, amtriptaline, ranitidine, frusemide, dexa, palo, promethazine	2	N/A	1	peripheral neuropathy, alopecia, anaemia, nausea and vomiting	1	heavy vaginal bleeding	1	No response	No response	No response	1	1	No response	cancer of the cervix	infection	good sexual behaviour	seek medical attention early	1	black jack and mufushwa	1	for all pain episodes and bleeding episodes I prayed to him and everything will start to be better
waitress	1	3	1	7	mt pleasant	1	1	HIV	3=19	5=20	14	positive	2	1	2	1	1	3	4	1	1	nausea and vomiting, anaemia and loss of wt	morphine	1	severe back ache and side pains	husband	financial	cisplatin and palitaxel, dexamethason, ranitide, promethazine and palonestrone, magnesium sulphate, potassium chloride	2	N/A	1	dyspnea, mucositis, peripheral neuropathy, nausea and vomiting, anaemia, headache and weight loss	1	heavy vaginal discharge and septic colostomy	1	1	No response	No response	1	1	No response	cancer of the cervix	immunosuppression	stay health	seek medical attention early	1	natural foods	1	God will always lead the way for everyone
waitress	1	3	1	8	greencroft	1	1	HIV	3=20	7=20	4	positive	3	1	2	1	1	2	1	1	1	nausea and vomiting	paracetamol	2	N/A	husband	financial	cisplatin, metochlopromide, ciprofloxacin, flucomazole, neupogen	2	N/A	1	nausea and vomiting, anaemia, loss of appetite, renal failure, mucositis and vaginal candidiasis	1	renal failure	1	No response	No response	1	No response	No response	No response	cancer of the cervix	infection	have routine cervical cancer screening	accept the condition and seek medical attention early also not to take advice from street doctors and nurses	1	low fat and low sugar diet	1	from the day of diagnosis up to now I always pray to God so that treatment challenges, will be overcomed
ZPS	1	3	1	27	manyame air base	1	1	HIV	6=20	8=20	2	positive	4	1	2	1	1	2	1	1	1	nausea and vomiting	paracetamol, tramadol, indomethacin	1	side pains and chest pains	husband	financial	cisplatin, paditaxel, ciprofloxacin, frusemide, metochlopromide, dexa, palo, promethazine and ranitidine, amtriputaline	2	N/A	1	peripheral neuropathy, nausea and vomiting, loss of appetite, general body weakness	1	difficulty in breathing	2	No response	No response	No response	No response	No response	No response	cancer of the cervix	early sexual intercourse	good sexual behaviour	seek medical attention early	1	well balanced diet	1	only God made me accept my diagnosis and am moving forward
[truncated: 45 more columns]
